# Supplementary material for: SOX2 downregulation of PML increases HCMV gene expression and growth of glioma cells
Source: PLoS Pathog. 2023 Apr 14;19(4):e1011316. doi: 10.1371/journal.ppat.1011316 (PMC10104302; doi:10.1371/journal.ppat.1011316)
Supplement: S1 Table — (XLSX) [file ppat.1011316.s016.xlsx]

## Sheet: A
Two-way ANOVA for Fig 5C	Ordinary						Compare cell means regardless of rows and columns
Alpha	0.05
							Number of families	1
Source of Variation	% of total variation	P value	P value summary	Significant?			Number of comparisons per family	66
Interaction	9.053	0.0008	***	Yes			Alpha	0.05
infection treatment	61.9	<0.0001	****	Yes
transgene expression	18.16	<0.0001	****	Yes			Tukey's multiple comparisons test	Mean Diff.	95.00% CI of diff.	Significant?	Summary	Adjusted P Value
ANOVA table	SS	DF	MS	F (DFn, DFd)	P value		M:Ctrl vs. M:SOX2	-4.75	-11.00 to 1.502	No	ns	0.2901
Interaction	192	6	32.01	F (6, 36) = 4.988	P=0.0008		M:Ctrl vs. M:SOX2/PML	-1.75	-8.002 to 4.502	No	ns	0.9973
infection treatment	1313	3	437.7	F (3, 36) = 68.21	P<0.0001		M:Ctrl vs. V:Ctrl	-12.25	-18.50 to -5.998	Yes	****	<0.0001
transgene expression	385.1	2	192.6	F (2, 36) = 30.01	P<0.0001		M:Ctrl vs. V:SOX2	-22	-28.25 to -15.75	Yes	****	<0.0001
Residual	231	36	6.417				M:Ctrl vs. V:SOX2/PML	-7.5	-13.75 to -1.248	Yes	**	0.0082
							M:Ctrl vs. M+GCV:Ctrl	1	-5.252 to 7.252	No	ns	>0.9999
Data summary							M:Ctrl vs. M+GCV:SOX2	-4	-10.25 to 2.252	No	ns	0.5382
Number of columns (transgene expression)	3						M:Ctrl vs. M+GCV:SOX2/PML	-1	-7.252 to 5.252	No	ns	>0.9999
Number of rows (infection treatment)	4						M:Ctrl vs. V+GCV:Ctrl	-1	-7.252 to 5.252	No	ns	>0.9999
Number of values	48						M:Ctrl vs. V+GCV:SOX2	-4.75	-11.00 to 1.502	No	ns	0.2901
							M:Ctrl vs. V+GCV:SOX2/PML	-0.5	-6.752 to 5.752	No	ns	>0.9999
							M:SOX2 vs. M:SOX2/PML	3	-3.252 to 9.252	No	ns	0.8678
							M:SOX2 vs. V:Ctrl	-7.5	-13.75 to -1.248	Yes	**	0.0082
							M:SOX2 vs. V:SOX2	-17.25	-23.50 to -11.00	Yes	****	<0.0001
							M:SOX2 vs. V:SOX2/PML	-2.75	-9.002 to 3.502	No	ns	0.9203
							M:SOX2 vs. M+GCV:Ctrl	5.75	-0.5018 to 12.00	No	ns	0.0958
							M:SOX2 vs. M+GCV:SOX2	0.75	-5.502 to 7.002	No	ns	>0.9999
							M:SOX2 vs. M+GCV:SOX2/PML	3.75	-2.502 to 10.00	No	ns	0.6301
							M:SOX2 vs. V+GCV:Ctrl	3.75	-2.502 to 10.00	No	ns	0.6301
							M:SOX2 vs. V+GCV:SOX2	0	-6.252 to 6.252	No	ns	>0.9999
							M:SOX2 vs. V+GCV:SOX2/PML	4.25	-2.002 to 10.50	No	ns	0.4483
							M:SOX2/PML vs. V:Ctrl	-10.5	-16.75 to -4.248	Yes	****	<0.0001
							M:SOX2/PML vs. V:SOX2	-20.25	-26.50 to -14.00	Yes	****	<0.0001
							M:SOX2/PML vs. V:SOX2/PML	-5.75	-12.00 to 0.5018	No	ns	0.0958
							M:SOX2/PML vs. M+GCV:Ctrl	2.75	-3.502 to 9.002	No	ns	0.9203
							M:SOX2/PML vs. M+GCV:SOX2	-2.25	-8.502 to 4.002	No	ns	0.9796
							M:SOX2/PML vs. M+GCV:SOX2/PML	0.75	-5.502 to 7.002	No	ns	>0.9999
							M:SOX2/PML vs. V+GCV:Ctrl	0.75	-5.502 to 7.002	No	ns	>0.9999
							M:SOX2/PML vs. V+GCV:SOX2	-3	-9.252 to 3.252	No	ns	0.8678
							M:SOX2/PML vs. V+GCV:SOX2/PML	1.25	-5.002 to 7.502	No	ns	0.9999
							V:Ctrl vs. V:SOX2	-9.75	-16.00 to -3.498	Yes	***	0.0002
							V:Ctrl vs. V:SOX2/PML	4.75	-1.502 to 11.00	No	ns	0.2901
							V:Ctrl vs. M+GCV:Ctrl	13.25	6.998 to 19.50	Yes	****	<0.0001
							V:Ctrl vs. M+GCV:SOX2	8.25	1.998 to 14.50	Yes	**	0.0025
							V:Ctrl vs. M+GCV:SOX2/PML	11.25	4.998 to 17.50	Yes	****	<0.0001
							V:Ctrl vs. V+GCV:Ctrl	11.25	4.998 to 17.50	Yes	****	<0.0001
							V:Ctrl vs. V+GCV:SOX2	7.5	1.248 to 13.75	Yes	**	0.0082
							V:Ctrl vs. V+GCV:SOX2/PML	11.75	5.498 to 18.00	Yes	****	<0.0001
							V:SOX2 vs. V:SOX2/PML	14.5	8.248 to 20.75	Yes	****	<0.0001
							V:SOX2 vs. M+GCV:Ctrl	23	16.75 to 29.25	Yes	****	<0.0001
							V:SOX2 vs. M+GCV:SOX2	18	11.75 to 24.25	Yes	****	<0.0001
							V:SOX2 vs. M+GCV:SOX2/PML	21	14.75 to 27.25	Yes	****	<0.0001
							V:SOX2 vs. V+GCV:Ctrl	21	14.75 to 27.25	Yes	****	<0.0001
							V:SOX2 vs. V+GCV:SOX2	17.25	11.00 to 23.50	Yes	****	<0.0001
							V:SOX2 vs. V+GCV:SOX2/PML	21.5	15.25 to 27.75	Yes	****	<0.0001
							V:SOX2/PML vs. M+GCV:Ctrl	8.5	2.248 to 14.75	Yes	**	0.0017
							V:SOX2/PML vs. M+GCV:SOX2	3.5	-2.752 to 9.752	No	ns	0.7191
							V:SOX2/PML vs. M+GCV:SOX2/PML	6.5	0.2482 to 12.75	Yes	*	0.0356
							V:SOX2/PML vs. V+GCV:Ctrl	6.5	0.2482 to 12.75	Yes	*	0.0356
							V:SOX2/PML vs. V+GCV:SOX2	2.75	-3.502 to 9.002	No	ns	0.9203
							V:SOX2/PML vs. V+GCV:SOX2/PML	7	0.7482 to 13.25	Yes	*	0.0174
							M+GCV:Ctrl vs. M+GCV:SOX2	-5	-11.25 to 1.252	No	ns	0.226
							M+GCV:Ctrl vs. M+GCV:SOX2/PML	-2	-8.252 to 4.252	No	ns	0.9918
							M+GCV:Ctrl vs. V+GCV:Ctrl	-2	-8.252 to 4.252	No	ns	0.9918
							M+GCV:Ctrl vs. V+GCV:SOX2	-5.75	-12.00 to 0.5018	No	ns	0.0958
							M+GCV:Ctrl vs. V+GCV:SOX2/PML	-1.5	-7.752 to 4.752	No	ns	0.9993
							M+GCV:SOX2 vs. M+GCV:SOX2/PML	3	-3.252 to 9.252	No	ns	0.8678
							M+GCV:SOX2 vs. V+GCV:Ctrl	3	-3.252 to 9.252	No	ns	0.8678
							M+GCV:SOX2 vs. V+GCV:SOX2	-0.75	-7.002 to 5.502	No	ns	>0.9999
							M+GCV:SOX2 vs. V+GCV:SOX2/PML	3.5	-2.752 to 9.752	No	ns	0.7191
							M+GCV:SOX2/PML vs. V+GCV:Ctrl	0	-6.252 to 6.252	No	ns	>0.9999
							M+GCV:SOX2/PML vs. V+GCV:SOX2	-3.75	-10.00 to 2.502	No	ns	0.6301
							M+GCV:SOX2/PML vs. V+GCV:SOX2/PML	0.5	-5.752 to 6.752	No	ns	>0.9999
							V+GCV:Ctrl vs. V+GCV:SOX2	-3.75	-10.00 to 2.502	No	ns	0.6301
							V+GCV:Ctrl vs. V+GCV:SOX2/PML	0.5	-5.752 to 6.752	No	ns	>0.9999
							V+GCV:SOX2 vs. V+GCV:SOX2/PML	4.25	-2.002 to 10.50	No	ns	0.4483
							Test details	Mean 1	Mean 2	Mean Diff.	SE of diff.	N1	N2	q	DF
							M:Ctrl vs. M:SOX2	11.25	16	-4.75	1.791	4	4	3.75	36
							M:Ctrl vs. M:SOX2/PML	11.25	13	-1.75	1.791	4	4	1.382	36
							M:Ctrl vs. V:Ctrl	11.25	23.5	-12.25	1.791	4	4	9.672	36
							M:Ctrl vs. V:SOX2	11.25	33.25	-22	1.791	4	4	17.37	36
							M:Ctrl vs. V:SOX2/PML	11.25	18.75	-7.5	1.791	4	4	5.922	36
							M:Ctrl vs. M+GCV:Ctrl	11.25	10.25	1	1.791	4	4	0.7895	36
							M:Ctrl vs. M+GCV:SOX2	11.25	15.25	-4	1.791	4	4	3.158	36
							M:Ctrl vs. M+GCV:SOX2/PML	11.25	12.25	-1	1.791	4	4	0.7895	36
							M:Ctrl vs. V+GCV:Ctrl	11.25	12.25	-1	1.791	4	4	0.7895	36
							M:Ctrl vs. V+GCV:SOX2	11.25	16	-4.75	1.791	4	4	3.75	36
							M:Ctrl vs. V+GCV:SOX2/PML	11.25	11.75	-0.5	1.791	4	4	0.3948	36
							M:SOX2 vs. M:SOX2/PML	16	13	3	1.791	4	4	2.369	36
							M:SOX2 vs. V:Ctrl	16	23.5	-7.5	1.791	4	4	5.922	36
							M:SOX2 vs. V:SOX2	16	33.25	-17.25	1.791	4	4	13.62	36
							M:SOX2 vs. V:SOX2/PML	16	18.75	-2.75	1.791	4	4	2.171	36
							M:SOX2 vs. M+GCV:Ctrl	16	10.25	5.75	1.791	4	4	4.54	36
							M:SOX2 vs. M+GCV:SOX2	16	15.25	0.75	1.791	4	4	0.5922	36
							M:SOX2 vs. M+GCV:SOX2/PML	16	12.25	3.75	1.791	4	4	2.961	36
							M:SOX2 vs. V+GCV:Ctrl	16	12.25	3.75	1.791	4	4	2.961	36
							M:SOX2 vs. V+GCV:SOX2	16	16	0	1.791	4	4	0	36
							M:SOX2 vs. V+GCV:SOX2/PML	16	11.75	4.25	1.791	4	4	3.356	36
							M:SOX2/PML vs. V:Ctrl	13	23.5	-10.5	1.791	4	4	8.29	36
							M:SOX2/PML vs. V:SOX2	13	33.25	-20.25	1.791	4	4	15.99	36
							M:SOX2/PML vs. V:SOX2/PML	13	18.75	-5.75	1.791	4	4	4.54	36
							M:SOX2/PML vs. M+GCV:Ctrl	13	10.25	2.75	1.791	4	4	2.171	36
							M:SOX2/PML vs. M+GCV:SOX2	13	15.25	-2.25	1.791	4	4	1.776	36
							M:SOX2/PML vs. M+GCV:SOX2/PML	13	12.25	0.75	1.791	4	4	0.5922	36
							M:SOX2/PML vs. V+GCV:Ctrl	13	12.25	0.75	1.791	4	4	0.5922	36
							M:SOX2/PML vs. V+GCV:SOX2	13	16	-3	1.791	4	4	2.369	36
							M:SOX2/PML vs. V+GCV:SOX2/PML	13	11.75	1.25	1.791	4	4	0.9869	36
							V:Ctrl vs. V:SOX2	23.5	33.25	-9.75	1.791	4	4	7.698	36
							V:Ctrl vs. V:SOX2/PML	23.5	18.75	4.75	1.791	4	4	3.75	36
							V:Ctrl vs. M+GCV:Ctrl	23.5	10.25	13.25	1.791	4	4	10.46	36
							V:Ctrl vs. M+GCV:SOX2	23.5	15.25	8.25	1.791	4	4	6.514	36
							V:Ctrl vs. M+GCV:SOX2/PML	23.5	12.25	11.25	1.791	4	4	8.882	36
							V:Ctrl vs. V+GCV:Ctrl	23.5	12.25	11.25	1.791	4	4	8.882	36
							V:Ctrl vs. V+GCV:SOX2	23.5	16	7.5	1.791	4	4	5.922	36
							V:Ctrl vs. V+GCV:SOX2/PML	23.5	11.75	11.75	1.791	4	4	9.277	36
							V:SOX2 vs. V:SOX2/PML	33.25	18.75	14.5	1.791	4	4	11.45	36
							V:SOX2 vs. M+GCV:Ctrl	33.25	10.25	23	1.791	4	4	18.16	36
							V:SOX2 vs. M+GCV:SOX2	33.25	15.25	18	1.791	4	4	14.21	36
							V:SOX2 vs. M+GCV:SOX2/PML	33.25	12.25	21	1.791	4	4	16.58	36
							V:SOX2 vs. V+GCV:Ctrl	33.25	12.25	21	1.791	4	4	16.58	36
							V:SOX2 vs. V+GCV:SOX2	33.25	16	17.25	1.791	4	4	13.62	36
							V:SOX2 vs. V+GCV:SOX2/PML	33.25	11.75	21.5	1.791	4	4	16.98	36
							V:SOX2/PML vs. M+GCV:Ctrl	18.75	10.25	8.5	1.791	4	4	6.711	36
							V:SOX2/PML vs. M+GCV:SOX2	18.75	15.25	3.5	1.791	4	4	2.763	36
							V:SOX2/PML vs. M+GCV:SOX2/PML	18.75	12.25	6.5	1.791	4	4	5.132	36
							V:SOX2/PML vs. V+GCV:Ctrl	18.75	12.25	6.5	1.791	4	4	5.132	36
							V:SOX2/PML vs. V+GCV:SOX2	18.75	16	2.75	1.791	4	4	2.171	36
							V:SOX2/PML vs. V+GCV:SOX2/PML	18.75	11.75	7	1.791	4	4	5.527	36
							M+GCV:Ctrl vs. M+GCV:SOX2	10.25	15.25	-5	1.791	4	4	3.948	36
							M+GCV:Ctrl vs. M+GCV:SOX2/PML	10.25	12.25	-2	1.791	4	4	1.579	36
							M+GCV:Ctrl vs. V+GCV:Ctrl	10.25	12.25	-2	1.791	4	4	1.579	36
							M+GCV:Ctrl vs. V+GCV:SOX2	10.25	16	-5.75	1.791	4	4	4.54	36
							M+GCV:Ctrl vs. V+GCV:SOX2/PML	10.25	11.75	-1.5	1.791	4	4	1.184	36
							M+GCV:SOX2 vs. M+GCV:SOX2/PML	15.25	12.25	3	1.791	4	4	2.369	36
							M+GCV:SOX2 vs. V+GCV:Ctrl	15.25	12.25	3	1.791	4	4	2.369	36
							M+GCV:SOX2 vs. V+GCV:SOX2	15.25	16	-0.75	1.791	4	4	0.5922	36
							M+GCV:SOX2 vs. V+GCV:SOX2/PML	15.25	11.75	3.5	1.791	4	4	2.763	36
							M+GCV:SOX2/PML vs. V+GCV:Ctrl	12.25	12.25	0	1.791	4	4	0	36
							M+GCV:SOX2/PML vs. V+GCV:SOX2	12.25	16	-3.75	1.791	4	4	2.961	36
							M+GCV:SOX2/PML vs. V+GCV:SOX2/PML	12.25	11.75	0.5	1.791	4	4	0.3948	36
							V+GCV:Ctrl vs. V+GCV:SOX2	12.25	16	-3.75	1.791	4	4	2.961	36
							V+GCV:Ctrl vs. V+GCV:SOX2/PML	12.25	11.75	0.5	1.791	4	4	0.3948	36
							V+GCV:SOX2 vs. V+GCV:SOX2/PML	16	11.75	4.25	1.791	4	4	3.356	36

## Sheet: B
Two-way ANOVA for Fig 5D	Ordinary
Alpha	0.05
							Number of families	1
Source of Variation	% of total variation	P value	P value summary	Significant?			Number of comparisons per family	66
Interaction	10.35	<0.0001	****	Yes			Alpha	0.05
infection treatment	70.03	<0.0001	****	Yes
transgene	10.19	<0.0001	****	Yes			Tukey's multiple comparisons test	Mean Diff.	95.00% CI of diff.	Significant?	Summary	Adjusted P Value
ANOVA table	SS	DF	MS	F (DFn, DFd)	P value		M:Ctrl vs. M:SOX2	-0.4	-2.118 to 1.318	No	ns	0.9995
Interaction	19.16	6	3.194	F (6, 36) = 6.592	P<0.0001		M:Ctrl vs. M:SOX2/PML	0.1	-1.618 to 1.818	No	ns	>0.9999
infection treatment	129.6	3	43.2	F (3, 36) = 89.17	P<0.0001		M:Ctrl vs. V:Ctrl	-3.35	-5.068 to -1.632	Yes	****	<0.0001
transgene	18.87	2	9.433	F (2, 36) = 19.47	P<0.0001		M:Ctrl vs. V:SOX2	-6.25	-7.968 to -4.532	Yes	****	<0.0001
Residual	17.44	36	0.4845				M:Ctrl vs. V:SOX2/PML	-2.575	-4.293 to -0.8571	Yes	***	0.0004
							M:Ctrl vs. M+GCV:Ctrl	0	-1.718 to 1.718	No	ns	>0.9999
Data summary							M:Ctrl vs. M+GCV:SOX2	0.05	-1.668 to 1.768	No	ns	>0.9999
Number of columns (transgene)	3						M:Ctrl vs. M+GCV:SOX2/PML	-0.125	-1.843 to 1.593	No	ns	>0.9999
Number of rows (infection treatment)	4						M:Ctrl vs. V+GCV:Ctrl	-0.35	-2.068 to 1.368	No	ns	0.9999
Number of values	48						M:Ctrl vs. V+GCV:SOX2	-2.05	-3.768 to -0.3321	Yes	**	0.0087
							M:Ctrl vs. V+GCV:SOX2/PML	-0.425	-2.143 to 1.293	No	ns	0.9991
							M:SOX2 vs. M:SOX2/PML	0.5	-1.218 to 2.218	No	ns	0.9963
							M:SOX2 vs. V:Ctrl	-2.95	-4.668 to -1.232	Yes	****	<0.0001
							M:SOX2 vs. V:SOX2	-5.85	-7.568 to -4.132	Yes	****	<0.0001
							M:SOX2 vs. V:SOX2/PML	-2.175	-3.893 to -0.4571	Yes	**	0.0043
							M:SOX2 vs. M+GCV:Ctrl	0.4	-1.318 to 2.118	No	ns	0.9995
							M:SOX2 vs. M+GCV:SOX2	0.45	-1.268 to 2.168	No	ns	0.9985
							M:SOX2 vs. M+GCV:SOX2/PML	0.275	-1.443 to 1.993	No	ns	>0.9999
							M:SOX2 vs. V+GCV:Ctrl	0.05	-1.668 to 1.768	No	ns	>0.9999
							M:SOX2 vs. V+GCV:SOX2	-1.65	-3.368 to 0.06792	No	ns	0.0693
							M:SOX2 vs. V+GCV:SOX2/PML	-0.025	-1.743 to 1.693	No	ns	>0.9999
							M:SOX2/PML vs. V:Ctrl	-3.45	-5.168 to -1.732	Yes	****	<0.0001
							M:SOX2/PML vs. V:SOX2	-6.35	-8.068 to -4.632	Yes	****	<0.0001
							M:SOX2/PML vs. V:SOX2/PML	-2.675	-4.393 to -0.9571	Yes	***	0.0002
							M:SOX2/PML vs. M+GCV:Ctrl	-0.1	-1.818 to 1.618	No	ns	>0.9999
							M:SOX2/PML vs. M+GCV:SOX2	-0.05	-1.768 to 1.668	No	ns	>0.9999
							M:SOX2/PML vs. M+GCV:SOX2/PML	-0.225	-1.943 to 1.493	No	ns	>0.9999
							M:SOX2/PML vs. V+GCV:Ctrl	-0.45	-2.168 to 1.268	No	ns	0.9985
							M:SOX2/PML vs. V+GCV:SOX2	-2.15	-3.868 to -0.4321	Yes	**	0.005
							M:SOX2/PML vs. V+GCV:SOX2/PML	-0.525	-2.243 to 1.193	No	ns	0.9944
							V:Ctrl vs. V:SOX2	-2.9	-4.618 to -1.182	Yes	****	<0.0001
							V:Ctrl vs. V:SOX2/PML	0.775	-0.9429 to 2.493	No	ns	0.9071
							V:Ctrl vs. M+GCV:Ctrl	3.35	1.632 to 5.068	Yes	****	<0.0001
							V:Ctrl vs. M+GCV:SOX2	3.4	1.682 to 5.118	Yes	****	<0.0001
							V:Ctrl vs. M+GCV:SOX2/PML	3.225	1.507 to 4.943	Yes	****	<0.0001
							V:Ctrl vs. V+GCV:Ctrl	3	1.282 to 4.718	Yes	****	<0.0001
							V:Ctrl vs. V+GCV:SOX2	1.3	-0.4179 to 3.018	No	ns	0.2954
							V:Ctrl vs. V+GCV:SOX2/PML	2.925	1.207 to 4.643	Yes	****	<0.0001
							V:SOX2 vs. V:SOX2/PML	3.675	1.957 to 5.393	Yes	****	<0.0001
							V:SOX2 vs. M+GCV:Ctrl	6.25	4.532 to 7.968	Yes	****	<0.0001
							V:SOX2 vs. M+GCV:SOX2	6.3	4.582 to 8.018	Yes	****	<0.0001
							V:SOX2 vs. M+GCV:SOX2/PML	6.125	4.407 to 7.843	Yes	****	<0.0001
							V:SOX2 vs. V+GCV:Ctrl	5.9	4.182 to 7.618	Yes	****	<0.0001
							V:SOX2 vs. V+GCV:SOX2	4.2	2.482 to 5.918	Yes	****	<0.0001
							V:SOX2 vs. V+GCV:SOX2/PML	5.825	4.107 to 7.543	Yes	****	<0.0001
							V:SOX2/PML vs. M+GCV:Ctrl	2.575	0.8571 to 4.293	Yes	***	0.0004
							V:SOX2/PML vs. M+GCV:SOX2	2.625	0.9071 to 4.343	Yes	***	0.0003
							V:SOX2/PML vs. M+GCV:SOX2/PML	2.45	0.7321 to 4.168	Yes	***	0.0009
							V:SOX2/PML vs. V+GCV:Ctrl	2.225	0.5071 to 3.943	Yes	**	0.0032
							V:SOX2/PML vs. V+GCV:SOX2	0.525	-1.193 to 2.243	No	ns	0.9944
							V:SOX2/PML vs. V+GCV:SOX2/PML	2.15	0.4321 to 3.868	Yes	**	0.005
							M+GCV:Ctrl vs. M+GCV:SOX2	0.05	-1.668 to 1.768	No	ns	>0.9999
							M+GCV:Ctrl vs. M+GCV:SOX2/PML	-0.125	-1.843 to 1.593	No	ns	>0.9999
							M+GCV:Ctrl vs. V+GCV:Ctrl	-0.35	-2.068 to 1.368	No	ns	0.9999
							M+GCV:Ctrl vs. V+GCV:SOX2	-2.05	-3.768 to -0.3321	Yes	**	0.0087
							M+GCV:Ctrl vs. V+GCV:SOX2/PML	-0.425	-2.143 to 1.293	No	ns	0.9991
							M+GCV:SOX2 vs. M+GCV:SOX2/PML	-0.175	-1.893 to 1.543	No	ns	>0.9999
							M+GCV:SOX2 vs. V+GCV:Ctrl	-0.4	-2.118 to 1.318	No	ns	0.9995
							M+GCV:SOX2 vs. V+GCV:SOX2	-2.1	-3.818 to -0.3821	Yes	**	0.0066
							M+GCV:SOX2 vs. V+GCV:SOX2/PML	-0.475	-2.193 to 1.243	No	ns	0.9976
							M+GCV:SOX2/PML vs. V+GCV:Ctrl	-0.225	-1.943 to 1.493	No	ns	>0.9999
							M+GCV:SOX2/PML vs. V+GCV:SOX2	-1.925	-3.643 to -0.2071	Yes	*	0.0172
							M+GCV:SOX2/PML vs. V+GCV:SOX2/PML	-0.3	-2.018 to 1.418	No	ns	>0.9999
							V+GCV:Ctrl vs. V+GCV:SOX2	-1.7	-3.418 to 0.01792	No	ns	0.0546
							V+GCV:Ctrl vs. V+GCV:SOX2/PML	-0.075	-1.793 to 1.643	No	ns	>0.9999
							V+GCV:SOX2 vs. V+GCV:SOX2/PML	1.625	-0.09292 to 3.343	No	ns	0.078
							Test details	Mean 1	Mean 2	Mean Diff.	SE of diff.	N1	N2	q	DF
							M:Ctrl vs. M:SOX2	1.45	1.85	-0.4	0.4922	4	4	1.149	36
							M:Ctrl vs. M:SOX2/PML	1.45	1.35	0.1	0.4922	4	4	0.2873	36
							M:Ctrl vs. V:Ctrl	1.45	4.8	-3.35	0.4922	4	4	9.625	36
							M:Ctrl vs. V:SOX2	1.45	7.7	-6.25	0.4922	4	4	17.96	36
							M:Ctrl vs. V:SOX2/PML	1.45	4.025	-2.575	0.4922	4	4	7.399	36
							M:Ctrl vs. M+GCV:Ctrl	1.45	1.45	0	0.4922	4	4	0	36
							M:Ctrl vs. M+GCV:SOX2	1.45	1.4	0.05	0.4922	4	4	0.1437	36
							M:Ctrl vs. M+GCV:SOX2/PML	1.45	1.575	-0.125	0.4922	4	4	0.3592	36
							M:Ctrl vs. V+GCV:Ctrl	1.45	1.8	-0.35	0.4922	4	4	1.006	36
							M:Ctrl vs. V+GCV:SOX2	1.45	3.5	-2.05	0.4922	4	4	5.89	36
							M:Ctrl vs. V+GCV:SOX2/PML	1.45	1.875	-0.425	0.4922	4	4	1.221	36
							M:SOX2 vs. M:SOX2/PML	1.85	1.35	0.5	0.4922	4	4	1.437	36
							M:SOX2 vs. V:Ctrl	1.85	4.8	-2.95	0.4922	4	4	8.476	36
							M:SOX2 vs. V:SOX2	1.85	7.7	-5.85	0.4922	4	4	16.81	36
							M:SOX2 vs. V:SOX2/PML	1.85	4.025	-2.175	0.4922	4	4	6.249	36
							M:SOX2 vs. M+GCV:Ctrl	1.85	1.45	0.4	0.4922	4	4	1.149	36
							M:SOX2 vs. M+GCV:SOX2	1.85	1.4	0.45	0.4922	4	4	1.293	36
							M:SOX2 vs. M+GCV:SOX2/PML	1.85	1.575	0.275	0.4922	4	4	0.7902	36
							M:SOX2 vs. V+GCV:Ctrl	1.85	1.8	0.05	0.4922	4	4	0.1437	36
							M:SOX2 vs. V+GCV:SOX2	1.85	3.5	-1.65	0.4922	4	4	4.741	36
							M:SOX2 vs. V+GCV:SOX2/PML	1.85	1.875	-0.025	0.4922	4	4	0.07183	36
							M:SOX2/PML vs. V:Ctrl	1.35	4.8	-3.45	0.4922	4	4	9.913	36
							M:SOX2/PML vs. V:SOX2	1.35	7.7	-6.35	0.4922	4	4	18.25	36
							M:SOX2/PML vs. V:SOX2/PML	1.35	4.025	-2.675	0.4922	4	4	7.686	36
							M:SOX2/PML vs. M+GCV:Ctrl	1.35	1.45	-0.1	0.4922	4	4	0.2873	36
							M:SOX2/PML vs. M+GCV:SOX2	1.35	1.4	-0.05	0.4922	4	4	0.1437	36
							M:SOX2/PML vs. M+GCV:SOX2/PML	1.35	1.575	-0.225	0.4922	4	4	0.6465	36
							M:SOX2/PML vs. V+GCV:Ctrl	1.35	1.8	-0.45	0.4922	4	4	1.293	36
							M:SOX2/PML vs. V+GCV:SOX2	1.35	3.5	-2.15	0.4922	4	4	6.178	36
							M:SOX2/PML vs. V+GCV:SOX2/PML	1.35	1.875	-0.525	0.4922	4	4	1.508	36
							V:Ctrl vs. V:SOX2	4.8	7.7	-2.9	0.4922	4	4	8.332	36
							V:Ctrl vs. V:SOX2/PML	4.8	4.025	0.775	0.4922	4	4	2.227	36
							V:Ctrl vs. M+GCV:Ctrl	4.8	1.45	3.35	0.4922	4	4	9.625	36
							V:Ctrl vs. M+GCV:SOX2	4.8	1.4	3.4	0.4922	4	4	9.769	36
							V:Ctrl vs. M+GCV:SOX2/PML	4.8	1.575	3.225	0.4922	4	4	9.266	36
							V:Ctrl vs. V+GCV:Ctrl	4.8	1.8	3	0.4922	4	4	8.62	36
							V:Ctrl vs. V+GCV:SOX2	4.8	3.5	1.3	0.4922	4	4	3.735	36
							V:Ctrl vs. V+GCV:SOX2/PML	4.8	1.875	2.925	0.4922	4	4	8.404	36
							V:SOX2 vs. V:SOX2/PML	7.7	4.025	3.675	0.4922	4	4	10.56	36
							V:SOX2 vs. M+GCV:Ctrl	7.7	1.45	6.25	0.4922	4	4	17.96	36
							V:SOX2 vs. M+GCV:SOX2	7.7	1.4	6.3	0.4922	4	4	18.1	36
							V:SOX2 vs. M+GCV:SOX2/PML	7.7	1.575	6.125	0.4922	4	4	17.6	36
							V:SOX2 vs. V+GCV:Ctrl	7.7	1.8	5.9	0.4922	4	4	16.95	36
							V:SOX2 vs. V+GCV:SOX2	7.7	3.5	4.2	0.4922	4	4	12.07	36
							V:SOX2 vs. V+GCV:SOX2/PML	7.7	1.875	5.825	0.4922	4	4	16.74	36
							V:SOX2/PML vs. M+GCV:Ctrl	4.025	1.45	2.575	0.4922	4	4	7.399	36
							V:SOX2/PML vs. M+GCV:SOX2	4.025	1.4	2.625	0.4922	4	4	7.542	36
							V:SOX2/PML vs. M+GCV:SOX2/PML	4.025	1.575	2.45	0.4922	4	4	7.04	36
							V:SOX2/PML vs. V+GCV:Ctrl	4.025	1.8	2.225	0.4922	4	4	6.393	36
							V:SOX2/PML vs. V+GCV:SOX2	4.025	3.5	0.525	0.4922	4	4	1.508	36
							V:SOX2/PML vs. V+GCV:SOX2/PML	4.025	1.875	2.15	0.4922	4	4	6.178	36
							M+GCV:Ctrl vs. M+GCV:SOX2	1.45	1.4	0.05	0.4922	4	4	0.1437	36
							M+GCV:Ctrl vs. M+GCV:SOX2/PML	1.45	1.575	-0.125	0.4922	4	4	0.3592	36
							M+GCV:Ctrl vs. V+GCV:Ctrl	1.45	1.8	-0.35	0.4922	4	4	1.006	36
							M+GCV:Ctrl vs. V+GCV:SOX2	1.45	3.5	-2.05	0.4922	4	4	5.89	36
							M+GCV:Ctrl vs. V+GCV:SOX2/PML	1.45	1.875	-0.425	0.4922	4	4	1.221	36
							M+GCV:SOX2 vs. M+GCV:SOX2/PML	1.4	1.575	-0.175	0.4922	4	4	0.5028	36
							M+GCV:SOX2 vs. V+GCV:Ctrl	1.4	1.8	-0.4	0.4922	4	4	1.149	36
							M+GCV:SOX2 vs. V+GCV:SOX2	1.4	3.5	-2.1	0.4922	4	4	6.034	36
							M+GCV:SOX2 vs. V+GCV:SOX2/PML	1.4	1.875	-0.475	0.4922	4	4	1.365	36
							M+GCV:SOX2/PML vs. V+GCV:Ctrl	1.575	1.8	-0.225	0.4922	4	4	0.6465	36
							M+GCV:SOX2/PML vs. V+GCV:SOX2	1.575	3.5	-1.925	0.4922	4	4	5.531	36
							M+GCV:SOX2/PML vs. V+GCV:SOX2/PML	1.575	1.875	-0.3	0.4922	4	4	0.862	36
							V+GCV:Ctrl vs. V+GCV:SOX2	1.8	3.5	-1.7	0.4922	4	4	4.885	36
							V+GCV:Ctrl vs. V+GCV:SOX2/PML	1.8	1.875	-0.075	0.4922	4	4	0.2155	36
							V+GCV:SOX2 vs. V+GCV:SOX2/PML	3.5	1.875	1.625	0.4922	4	4	4.669	36

## Sheet: C
Two-way ANOVA for Fig 5E	#352 sphere number						Compare cell means regardless of rows and columns
	Ordinary						Number of families	1
Alpha	0.05						Number of comparisons per family	66
							Alpha	0.05
Source of Variation	% of total variation	P value	P value summary	Significant?
Interaction	14.64	0.0014	**	Yes			Tukey's multiple comparisons test	Mean Diff.	95.00% CI of diff.	Significant?	Summary	Adjusted P Value
infection	59.23	<0.0001	****	Yes
transgene	7.198	0.003	**	Yes			M:Ctl vs. M:SOX2	-1	-7.312 to 5.312	No	ns	>0.9999
							M:Ctl vs. M:SOX2/PML	0	-6.312 to 6.312	No	ns	>0.9999
ANOVA table	SS	DF	MS	F (DFn, DFd)	P value		M:Ctl vs. V:Ctl	-8	-14.31 to -1.688	Yes	**	0.0043
Interaction	182.1	6	30.35	F (6, 36) = 4.640	P=0.0014		M:Ctl vs. V:SOX2	-16	-22.31 to -9.688	Yes	****	<0.0001
infection	736.8	3	245.6	F (3, 36) = 37.54	P<0.0001		M:Ctl vs. V:SOX2/PML	-5.75	-12.06 to 0.5624	No	ns	0.1026
transgene	89.54	2	44.77	F (2, 36) = 6.844	P=0.0030		M:Ctl vs. M+GCV:Ctl	0.25	-6.062 to 6.562	No	ns	>0.9999
Residual	235.5	36	6.542				M:Ctl vs. M+GCV:SOX2	-0.5	-6.812 to 5.812	No	ns	>0.9999
							M:Ctl vs. M+GCV:SOX2/PML	-1.75	-8.062 to 4.562	No	ns	0.9975
Data summary							M:Ctl vs. V+GCV:Ctl	-3.25	-9.562 to 3.062	No	ns	0.809
Number of columns (transgene)	3						M:Ctl vs. V+GCV:SOX2	-2.75	-9.062 to 3.562	No	ns	0.9249
Number of rows (infection)	4						M:Ctl vs. V+GCV:SOX2/PML	0.25	-6.062 to 6.562	No	ns	>0.9999
Number of values	48						M:SOX2 vs. M:SOX2/PML	1	-5.312 to 7.312	No	ns	>0.9999
							M:SOX2 vs. V:Ctl	-7	-13.31 to -0.6876	Yes	*	0.0192
							M:SOX2 vs. V:SOX2	-15	-21.31 to -8.688	Yes	****	<0.0001
							M:SOX2 vs. V:SOX2/PML	-4.75	-11.06 to 1.562	No	ns	0.3029
							M:SOX2 vs. M+GCV:Ctl	1.25	-5.062 to 7.562	No	ns	0.9999
							M:SOX2 vs. M+GCV:SOX2	0.5	-5.812 to 6.812	No	ns	>0.9999
							M:SOX2 vs. M+GCV:SOX2/PML	-0.75	-7.062 to 5.562	No	ns	>0.9999
							M:SOX2 vs. V+GCV:Ctl	-2.25	-8.562 to 4.062	No	ns	0.9811
							M:SOX2 vs. V+GCV:SOX2	-1.75	-8.062 to 4.562	No	ns	0.9975
							M:SOX2 vs. V+GCV:SOX2/PML	1.25	-5.062 to 7.562	No	ns	0.9999
							M:SOX2/PML vs. V:Ctl	-8	-14.31 to -1.688	Yes	**	0.0043
							M:SOX2/PML vs. V:SOX2	-16	-22.31 to -9.688	Yes	****	<0.0001
							M:SOX2/PML vs. V:SOX2/PML	-5.75	-12.06 to 0.5624	No	ns	0.1026
							M:SOX2/PML vs. M+GCV:Ctl	0.25	-6.062 to 6.562	No	ns	>0.9999
							M:SOX2/PML vs. M+GCV:SOX2	-0.5	-6.812 to 5.812	No	ns	>0.9999
							M:SOX2/PML vs. M+GCV:SOX2/PML	-1.75	-8.062 to 4.562	No	ns	0.9975
							M:SOX2/PML vs. V+GCV:Ctl	-3.25	-9.562 to 3.062	No	ns	0.809
							M:SOX2/PML vs. V+GCV:SOX2	-2.75	-9.062 to 3.562	No	ns	0.9249
							M:SOX2/PML vs. V+GCV:SOX2/PML	0.25	-6.062 to 6.562	No	ns	>0.9999
							V:Ctl vs. V:SOX2	-8	-14.31 to -1.688	Yes	**	0.0043
							V:Ctl vs. V:SOX2/PML	2.25	-4.062 to 8.562	No	ns	0.9811
							V:Ctl vs. M+GCV:Ctl	8.25	1.938 to 14.56	Yes	**	0.0029
							V:Ctl vs. M+GCV:SOX2	7.5	1.188 to 13.81	Yes	**	0.0092
							V:Ctl vs. M+GCV:SOX2/PML	6.25	-0.06240 to 12.56	No	ns	0.0543
							V:Ctl vs. V+GCV:Ctl	4.75	-1.562 to 11.06	No	ns	0.3029
							V:Ctl vs. V+GCV:SOX2	5.25	-1.062 to 11.56	No	ns	0.1826
							V:Ctl vs. V+GCV:SOX2/PML	8.25	1.938 to 14.56	Yes	**	0.0029
							V:SOX2 vs. V:SOX2/PML	10.25	3.938 to 16.56	Yes	***	0.0001
							V:SOX2 vs. M+GCV:Ctl	16.25	9.938 to 22.56	Yes	****	<0.0001
							V:SOX2 vs. M+GCV:SOX2	15.5	9.188 to 21.81	Yes	****	<0.0001
							V:SOX2 vs. M+GCV:SOX2/PML	14.25	7.938 to 20.56	Yes	****	<0.0001
							V:SOX2 vs. V+GCV:Ctl	12.75	6.438 to 19.06	Yes	****	<0.0001
							V:SOX2 vs. V+GCV:SOX2	13.25	6.938 to 19.56	Yes	****	<0.0001
							V:SOX2 vs. V+GCV:SOX2/PML	16.25	9.938 to 22.56	Yes	****	<0.0001
							V:SOX2/PML vs. M+GCV:Ctl	6	-0.3124 to 12.31	No	ns	0.0751
							V:SOX2/PML vs. M+GCV:SOX2	5.25	-1.062 to 11.56	No	ns	0.1826
							V:SOX2/PML vs. M+GCV:SOX2/PML	4	-2.312 to 10.31	No	ns	0.5523
							V:SOX2/PML vs. V+GCV:Ctl	2.5	-3.812 to 8.812	No	ns	0.9597
							V:SOX2/PML vs. V+GCV:SOX2	3	-3.312 to 9.312	No	ns	0.8746
							V:SOX2/PML vs. V+GCV:SOX2/PML	6	-0.3124 to 12.31	No	ns	0.0751
							M+GCV:Ctl vs. M+GCV:SOX2	-0.75	-7.062 to 5.562	No	ns	>0.9999
							M+GCV:Ctl vs. M+GCV:SOX2/PML	-2	-8.312 to 4.312	No	ns	0.9924
							M+GCV:Ctl vs. V+GCV:Ctl	-3.5	-9.812 to 2.812	No	ns	0.7305
							M+GCV:Ctl vs. V+GCV:SOX2	-3	-9.312 to 3.312	No	ns	0.8746
							M+GCV:Ctl vs. V+GCV:SOX2/PML	0	-6.312 to 6.312	No	ns	>0.9999
							M+GCV:SOX2 vs. M+GCV:SOX2/PML	-1.25	-7.562 to 5.062	No	ns	0.9999
							M+GCV:SOX2 vs. V+GCV:Ctl	-2.75	-9.062 to 3.562	No	ns	0.9249
							M+GCV:SOX2 vs. V+GCV:SOX2	-2.25	-8.562 to 4.062	No	ns	0.9811
							M+GCV:SOX2 vs. V+GCV:SOX2/PML	0.75	-5.562 to 7.062	No	ns	>0.9999
							M+GCV:SOX2/PML vs. V+GCV:Ctl	-1.5	-7.812 to 4.812	No	ns	0.9994
							M+GCV:SOX2/PML vs. V+GCV:SOX2	-1	-7.312 to 5.312	No	ns	>0.9999
							M+GCV:SOX2/PML vs. V+GCV:SOX2/PML	2	-4.312 to 8.312	No	ns	0.9924
							V+GCV:Ctl vs. V+GCV:SOX2	0.5	-5.812 to 6.812	No	ns	>0.9999
							V+GCV:Ctl vs. V+GCV:SOX2/PML	3.5	-2.812 to 9.812	No	ns	0.7305
							V+GCV:SOX2 vs. V+GCV:SOX2/PML	3	-3.312 to 9.312	No	ns	0.8746
							Test details	Mean 1	Mean 2	Mean Diff.	SE of diff.	N1	N2	q	DF
							M:Ctl vs. M:SOX2	4.25	5.25	-1	1.809	4	4	0.782	36
							M:Ctl vs. M:SOX2/PML	4.25	4.25	0	1.809	4	4	0	36
							M:Ctl vs. V:Ctl	4.25	12.25	-8	1.809	4	4	6.256	36
							M:Ctl vs. V:SOX2	4.25	20.25	-16	1.809	4	4	12.51	36
							M:Ctl vs. V:SOX2/PML	4.25	10	-5.75	1.809	4	4	4.496	36
							M:Ctl vs. M+GCV:Ctl	4.25	4	0.25	1.809	4	4	0.1955	36
							M:Ctl vs. M+GCV:SOX2	4.25	4.75	-0.5	1.809	4	4	0.391	36
							M:Ctl vs. M+GCV:SOX2/PML	4.25	6	-1.75	1.809	4	4	1.368	36
							M:Ctl vs. V+GCV:Ctl	4.25	7.5	-3.25	1.809	4	4	2.541	36
							M:Ctl vs. V+GCV:SOX2	4.25	7	-2.75	1.809	4	4	2.15	36
							M:Ctl vs. V+GCV:SOX2/PML	4.25	4	0.25	1.809	4	4	0.1955	36
							M:SOX2 vs. M:SOX2/PML	5.25	4.25	1	1.809	4	4	0.782	36
							M:SOX2 vs. V:Ctl	5.25	12.25	-7	1.809	4	4	5.474	36
							M:SOX2 vs. V:SOX2	5.25	20.25	-15	1.809	4	4	11.73	36
							M:SOX2 vs. V:SOX2/PML	5.25	10	-4.75	1.809	4	4	3.714	36
							M:SOX2 vs. M+GCV:Ctl	5.25	4	1.25	1.809	4	4	0.9775	36
							M:SOX2 vs. M+GCV:SOX2	5.25	4.75	0.5	1.809	4	4	0.391	36
							M:SOX2 vs. M+GCV:SOX2/PML	5.25	6	-0.75	1.809	4	4	0.5865	36
							M:SOX2 vs. V+GCV:Ctl	5.25	7.5	-2.25	1.809	4	4	1.759	36
							M:SOX2 vs. V+GCV:SOX2	5.25	7	-1.75	1.809	4	4	1.368	36
							M:SOX2 vs. V+GCV:SOX2/PML	5.25	4	1.25	1.809	4	4	0.9775	36
							M:SOX2/PML vs. V:Ctl	4.25	12.25	-8	1.809	4	4	6.256	36
							M:SOX2/PML vs. V:SOX2	4.25	20.25	-16	1.809	4	4	12.51	36
							M:SOX2/PML vs. V:SOX2/PML	4.25	10	-5.75	1.809	4	4	4.496	36
							M:SOX2/PML vs. M+GCV:Ctl	4.25	4	0.25	1.809	4	4	0.1955	36
							M:SOX2/PML vs. M+GCV:SOX2	4.25	4.75	-0.5	1.809	4	4	0.391	36
							M:SOX2/PML vs. M+GCV:SOX2/PML	4.25	6	-1.75	1.809	4	4	1.368	36
							M:SOX2/PML vs. V+GCV:Ctl	4.25	7.5	-3.25	1.809	4	4	2.541	36
							M:SOX2/PML vs. V+GCV:SOX2	4.25	7	-2.75	1.809	4	4	2.15	36
							M:SOX2/PML vs. V+GCV:SOX2/PML	4.25	4	0.25	1.809	4	4	0.1955	36
							V:Ctl vs. V:SOX2	12.25	20.25	-8	1.809	4	4	6.256	36
							V:Ctl vs. V:SOX2/PML	12.25	10	2.25	1.809	4	4	1.759	36
							V:Ctl vs. M+GCV:Ctl	12.25	4	8.25	1.809	4	4	6.451	36
							V:Ctl vs. M+GCV:SOX2	12.25	4.75	7.5	1.809	4	4	5.865	36
							V:Ctl vs. M+GCV:SOX2/PML	12.25	6	6.25	1.809	4	4	4.887	36
							V:Ctl vs. V+GCV:Ctl	12.25	7.5	4.75	1.809	4	4	3.714	36
							V:Ctl vs. V+GCV:SOX2	12.25	7	5.25	1.809	4	4	4.105	36
							V:Ctl vs. V+GCV:SOX2/PML	12.25	4	8.25	1.809	4	4	6.451	36
							V:SOX2 vs. V:SOX2/PML	20.25	10	10.25	1.809	4	4	8.015	36
							V:SOX2 vs. M+GCV:Ctl	20.25	4	16.25	1.809	4	4	12.71	36
							V:SOX2 vs. M+GCV:SOX2	20.25	4.75	15.5	1.809	4	4	12.12	36
							V:SOX2 vs. M+GCV:SOX2/PML	20.25	6	14.25	1.809	4	4	11.14	36
							V:SOX2 vs. V+GCV:Ctl	20.25	7.5	12.75	1.809	4	4	9.97	36
							V:SOX2 vs. V+GCV:SOX2	20.25	7	13.25	1.809	4	4	10.36	36
							V:SOX2 vs. V+GCV:SOX2/PML	20.25	4	16.25	1.809	4	4	12.71	36
							V:SOX2/PML vs. M+GCV:Ctl	10	4	6	1.809	4	4	4.692	36
							V:SOX2/PML vs. M+GCV:SOX2	10	4.75	5.25	1.809	4	4	4.105	36
							V:SOX2/PML vs. M+GCV:SOX2/PML	10	6	4	1.809	4	4	3.128	36
							V:SOX2/PML vs. V+GCV:Ctl	10	7.5	2.5	1.809	4	4	1.955	36
							V:SOX2/PML vs. V+GCV:SOX2	10	7	3	1.809	4	4	2.346	36
							V:SOX2/PML vs. V+GCV:SOX2/PML	10	4	6	1.809	4	4	4.692	36
							M+GCV:Ctl vs. M+GCV:SOX2	4	4.75	-0.75	1.809	4	4	0.5865	36
							M+GCV:Ctl vs. M+GCV:SOX2/PML	4	6	-2	1.809	4	4	1.564	36
							M+GCV:Ctl vs. V+GCV:Ctl	4	7.5	-3.5	1.809	4	4	2.737	36
							M+GCV:Ctl vs. V+GCV:SOX2	4	7	-3	1.809	4	4	2.346	36
							M+GCV:Ctl vs. V+GCV:SOX2/PML	4	4	0	1.809	4	4	0	36
							M+GCV:SOX2 vs. M+GCV:SOX2/PML	4.75	6	-1.25	1.809	4	4	0.9775	36
							M+GCV:SOX2 vs. V+GCV:Ctl	4.75	7.5	-2.75	1.809	4	4	2.15	36
							M+GCV:SOX2 vs. V+GCV:SOX2	4.75	7	-2.25	1.809	4	4	1.759	36
							M+GCV:SOX2 vs. V+GCV:SOX2/PML	4.75	4	0.75	1.809	4	4	0.5865	36
							M+GCV:SOX2/PML vs. V+GCV:Ctl	6	7.5	-1.5	1.809	4	4	1.173	36
							M+GCV:SOX2/PML vs. V+GCV:SOX2	6	7	-1	1.809	4	4	0.782	36
							M+GCV:SOX2/PML vs. V+GCV:SOX2/PML	6	4	2	1.809	4	4	1.564	36
							V+GCV:Ctl vs. V+GCV:SOX2	7.5	7	0.5	1.809	4	4	0.391	36
							V+GCV:Ctl vs. V+GCV:SOX2/PML	7.5	4	3.5	1.809	4	4	2.737	36
							V+GCV:SOX2 vs. V+GCV:SOX2/PML	7	4	3	1.809	4	4	2.346	36

## Sheet: D
Two-way ANOVA for Fig 5F	Ordinary
Alpha	0.05
							Number of families	1
Source of Variation	% of total variation	P value	P value summary	Significant?			Number of comparisons per family	66
Interaction	10.89	<0.0001	****	Yes			Alpha	0.05
infection treatment	72.86	<0.0001	****	Yes
transgene	6.729	<0.0001	****	Yes			Tukey's multiple comparisons test	Mean Diff.	95.00% CI of diff.	Significant?	Summary	Adjusted P Value
ANOVA table	SS	DF	MS	F (DFn, DFd)	P value		M:Ctrl vs. M:SOX2	-0.325	-2.058 to 1.408	No	ns	>0.9999
Interaction	20.29	6	3.381	F (6, 36) = 6.861	P<0.0001		M:Ctrl vs. M:SOX2/PML	-0.5	-2.233 to 1.233	No	ns	0.9965
infection treatment	135.7	3	45.24	F (3, 36) = 91.80	P<0.0001		M:Ctrl vs. V:Ctrl	-3.075	-4.808 to -1.342	Yes	****	<0.0001
transgene	12.54	2	6.268	F (2, 36) = 12.72	P<0.0001		M:Ctrl vs. V:SOX2	-6.3	-8.033 to -4.567	Yes	****	<0.0001
Residual	17.74	36	0.4928				M:Ctrl vs. V:SOX2/PML	-2.825	-4.558 to -1.092	Yes	***	0.0001
							M:Ctrl vs. M+GCV:Ctrl	0.175	-1.558 to 1.908	No	ns	>0.9999
Data summary							M:Ctrl vs. M+GCV:SOX2	-0.15	-1.883 to 1.583	No	ns	>0.9999
Number of columns (transgene)	3						M:Ctrl vs. M+GCV:SOX2/PML	-0.3	-2.033 to 1.433	No	ns	>0.9999
Number of rows (infection treatment)	4						M:Ctrl vs. V+GCV:Ctrl	-0.025	-1.758 to 1.708	No	ns	>0.9999
Number of values	48						M:Ctrl vs. V+GCV:SOX2	-0.725	-2.458 to 1.008	No	ns	0.9418
							M:Ctrl vs. V+GCV:SOX2/PML	0.175	-1.558 to 1.908	No	ns	>0.9999
							M:SOX2 vs. M:SOX2/PML	-0.175	-1.908 to 1.558	No	ns	>0.9999
							M:SOX2 vs. V:Ctrl	-2.75	-4.483 to -1.017	Yes	***	0.0002
							M:SOX2 vs. V:SOX2	-5.975	-7.708 to -4.242	Yes	****	<0.0001
							M:SOX2 vs. V:SOX2/PML	-2.5	-4.233 to -0.7674	Yes	***	0.0007
							M:SOX2 vs. M+GCV:Ctrl	0.5	-1.233 to 2.233	No	ns	0.9965
							M:SOX2 vs. M+GCV:SOX2	0.175	-1.558 to 1.908	No	ns	>0.9999
							M:SOX2 vs. M+GCV:SOX2/PML	0.025	-1.708 to 1.758	No	ns	>0.9999
							M:SOX2 vs. V+GCV:Ctrl	0.3	-1.433 to 2.033	No	ns	>0.9999
							M:SOX2 vs. V+GCV:SOX2	-0.4	-2.133 to 1.333	No	ns	0.9995
							M:SOX2 vs. V+GCV:SOX2/PML	0.5	-1.233 to 2.233	No	ns	0.9965
							M:SOX2/PML vs. V:Ctrl	-2.575	-4.308 to -0.8424	Yes	***	0.0005
							M:SOX2/PML vs. V:SOX2	-5.8	-7.533 to -4.067	Yes	****	<0.0001
							M:SOX2/PML vs. V:SOX2/PML	-2.325	-4.058 to -0.5924	Yes	**	0.002
							M:SOX2/PML vs. M+GCV:Ctrl	0.675	-1.058 to 2.408	No	ns	0.964
							M:SOX2/PML vs. M+GCV:SOX2	0.35	-1.383 to 2.083	No	ns	0.9999
							M:SOX2/PML vs. M+GCV:SOX2/PML	0.2	-1.533 to 1.933	No	ns	>0.9999
							M:SOX2/PML vs. V+GCV:Ctrl	0.475	-1.258 to 2.208	No	ns	0.9978
							M:SOX2/PML vs. V+GCV:SOX2	-0.225	-1.958 to 1.508	No	ns	>0.9999
							M:SOX2/PML vs. V+GCV:SOX2/PML	0.675	-1.058 to 2.408	No	ns	0.964
							V:Ctrl vs. V:SOX2	-3.225	-4.958 to -1.492	Yes	****	<0.0001
							V:Ctrl vs. V:SOX2/PML	0.25	-1.483 to 1.983	No	ns	>0.9999
							V:Ctrl vs. M+GCV:Ctrl	3.25	1.517 to 4.983	Yes	****	<0.0001
							V:Ctrl vs. M+GCV:SOX2	2.925	1.192 to 4.658	Yes	****	<0.0001
							V:Ctrl vs. M+GCV:SOX2/PML	2.775	1.042 to 4.508	Yes	***	0.0001
							V:Ctrl vs. V+GCV:Ctrl	3.05	1.317 to 4.783	Yes	****	<0.0001
							V:Ctrl vs. V+GCV:SOX2	2.35	0.6174 to 4.083	Yes	**	0.0018
							V:Ctrl vs. V+GCV:SOX2/PML	3.25	1.517 to 4.983	Yes	****	<0.0001
							V:SOX2 vs. V:SOX2/PML	3.475	1.742 to 5.208	Yes	****	<0.0001
							V:SOX2 vs. M+GCV:Ctrl	6.475	4.742 to 8.208	Yes	****	<0.0001
							V:SOX2 vs. M+GCV:SOX2	6.15	4.417 to 7.883	Yes	****	<0.0001
							V:SOX2 vs. M+GCV:SOX2/PML	6	4.267 to 7.733	Yes	****	<0.0001
							V:SOX2 vs. V+GCV:Ctrl	6.275	4.542 to 8.008	Yes	****	<0.0001
							V:SOX2 vs. V+GCV:SOX2	5.575	3.842 to 7.308	Yes	****	<0.0001
							V:SOX2 vs. V+GCV:SOX2/PML	6.475	4.742 to 8.208	Yes	****	<0.0001
							V:SOX2/PML vs. M+GCV:Ctrl	3	1.267 to 4.733	Yes	****	<0.0001
							V:SOX2/PML vs. M+GCV:SOX2	2.675	0.9424 to 4.408	Yes	***	0.0003
							V:SOX2/PML vs. M+GCV:SOX2/PML	2.525	0.7924 to 4.258	Yes	***	0.0006
							V:SOX2/PML vs. V+GCV:Ctrl	2.8	1.067 to 4.533	Yes	***	0.0001
							V:SOX2/PML vs. V+GCV:SOX2	2.1	0.3674 to 3.833	Yes	**	0.0073
							V:SOX2/PML vs. V+GCV:SOX2/PML	3	1.267 to 4.733	Yes	****	<0.0001
							M+GCV:Ctrl vs. M+GCV:SOX2	-0.325	-2.058 to 1.408	No	ns	>0.9999
							M+GCV:Ctrl vs. M+GCV:SOX2/PML	-0.475	-2.208 to 1.258	No	ns	0.9978
							M+GCV:Ctrl vs. V+GCV:Ctrl	-0.2	-1.933 to 1.533	No	ns	>0.9999
							M+GCV:Ctrl vs. V+GCV:SOX2	-0.9	-2.633 to 0.8326	No	ns	0.8005
							M+GCV:Ctrl vs. V+GCV:SOX2/PML	0	-1.733 to 1.733	No	ns	>0.9999
							M+GCV:SOX2 vs. M+GCV:SOX2/PML	-0.15	-1.883 to 1.583	No	ns	>0.9999
							M+GCV:SOX2 vs. V+GCV:Ctrl	0.125	-1.608 to 1.858	No	ns	>0.9999
							M+GCV:SOX2 vs. V+GCV:SOX2	-0.575	-2.308 to 1.158	No	ns	0.9891
							M+GCV:SOX2 vs. V+GCV:SOX2/PML	0.325	-1.408 to 2.058	No	ns	>0.9999
							M+GCV:SOX2/PML vs. V+GCV:Ctrl	0.275	-1.458 to 2.008	No	ns	>0.9999
							M+GCV:SOX2/PML vs. V+GCV:SOX2	-0.425	-2.158 to 1.308	No	ns	0.9992
							M+GCV:SOX2/PML vs. V+GCV:SOX2/PML	0.475	-1.258 to 2.208	No	ns	0.9978
							V+GCV:Ctrl vs. V+GCV:SOX2	-0.7	-2.433 to 1.033	No	ns	0.9538
							V+GCV:Ctrl vs. V+GCV:SOX2/PML	0.2	-1.533 to 1.933	No	ns	>0.9999
							V+GCV:SOX2 vs. V+GCV:SOX2/PML	0.9	-0.8326 to 2.633	No	ns	0.8005
							Test details	Mean 1	Mean 2	Mean Diff.	SE of diff.	N1	N2	q	DF
							M:Ctrl vs. M:SOX2	2.1	2.425	-0.325	0.4964	4	4	0.9259	36
							M:Ctrl vs. M:SOX2/PML	2.1	2.6	-0.5	0.4964	4	4	1.424	36
							M:Ctrl vs. V:Ctrl	2.1	5.175	-3.075	0.4964	4	4	8.76	36
							M:Ctrl vs. V:SOX2	2.1	8.4	-6.3	0.4964	4	4	17.95	36
							M:Ctrl vs. V:SOX2/PML	2.1	4.925	-2.825	0.4964	4	4	8.048	36
							M:Ctrl vs. M+GCV:Ctrl	2.1	1.925	0.175	0.4964	4	4	0.4986	36
							M:Ctrl vs. M+GCV:SOX2	2.1	2.25	-0.15	0.4964	4	4	0.4273	36
							M:Ctrl vs. M+GCV:SOX2/PML	2.1	2.4	-0.3	0.4964	4	4	0.8547	36
							M:Ctrl vs. V+GCV:Ctrl	2.1	2.125	-0.025	0.4964	4	4	0.07122	36
							M:Ctrl vs. V+GCV:SOX2	2.1	2.825	-0.725	0.4964	4	4	2.065	36
							M:Ctrl vs. V+GCV:SOX2/PML	2.1	1.925	0.175	0.4964	4	4	0.4986	36
							M:SOX2 vs. M:SOX2/PML	2.425	2.6	-0.175	0.4964	4	4	0.4986	36
							M:SOX2 vs. V:Ctrl	2.425	5.175	-2.75	0.4964	4	4	7.834	36
							M:SOX2 vs. V:SOX2	2.425	8.4	-5.975	0.4964	4	4	17.02	36
							M:SOX2 vs. V:SOX2/PML	2.425	4.925	-2.5	0.4964	4	4	7.122	36
							M:SOX2 vs. M+GCV:Ctrl	2.425	1.925	0.5	0.4964	4	4	1.424	36
							M:SOX2 vs. M+GCV:SOX2	2.425	2.25	0.175	0.4964	4	4	0.4986	36
							M:SOX2 vs. M+GCV:SOX2/PML	2.425	2.4	0.025	0.4964	4	4	0.07122	36
							M:SOX2 vs. V+GCV:Ctrl	2.425	2.125	0.3	0.4964	4	4	0.8547	36
							M:SOX2 vs. V+GCV:SOX2	2.425	2.825	-0.4	0.4964	4	4	1.14	36
							M:SOX2 vs. V+GCV:SOX2/PML	2.425	1.925	0.5	0.4964	4	4	1.424	36
							M:SOX2/PML vs. V:Ctrl	2.6	5.175	-2.575	0.4964	4	4	7.336	36
							M:SOX2/PML vs. V:SOX2	2.6	8.4	-5.8	0.4964	4	4	16.52	36
							M:SOX2/PML vs. V:SOX2/PML	2.6	4.925	-2.325	0.4964	4	4	6.624	36
							M:SOX2/PML vs. M+GCV:Ctrl	2.6	1.925	0.675	0.4964	4	4	1.923	36
							M:SOX2/PML vs. M+GCV:SOX2	2.6	2.25	0.35	0.4964	4	4	0.9971	36
							M:SOX2/PML vs. M+GCV:SOX2/PML	2.6	2.4	0.2	0.4964	4	4	0.5698	36
							M:SOX2/PML vs. V+GCV:Ctrl	2.6	2.125	0.475	0.4964	4	4	1.353	36
							M:SOX2/PML vs. V+GCV:SOX2	2.6	2.825	-0.225	0.4964	4	4	0.641	36
							M:SOX2/PML vs. V+GCV:SOX2/PML	2.6	1.925	0.675	0.4964	4	4	1.923	36
							V:Ctrl vs. V:SOX2	5.175	8.4	-3.225	0.4964	4	4	9.188	36
							V:Ctrl vs. V:SOX2/PML	5.175	4.925	0.25	0.4964	4	4	0.7122	36
							V:Ctrl vs. M+GCV:Ctrl	5.175	1.925	3.25	0.4964	4	4	9.259	36
							V:Ctrl vs. M+GCV:SOX2	5.175	2.25	2.925	0.4964	4	4	8.333	36
							V:Ctrl vs. M+GCV:SOX2/PML	5.175	2.4	2.775	0.4964	4	4	7.906	36
							V:Ctrl vs. V+GCV:Ctrl	5.175	2.125	3.05	0.4964	4	4	8.689	36
							V:Ctrl vs. V+GCV:SOX2	5.175	2.825	2.35	0.4964	4	4	6.695	36
							V:Ctrl vs. V+GCV:SOX2/PML	5.175	1.925	3.25	0.4964	4	4	9.259	36
							V:SOX2 vs. V:SOX2/PML	8.4	4.925	3.475	0.4964	4	4	9.9	36
							V:SOX2 vs. M+GCV:Ctrl	8.4	1.925	6.475	0.4964	4	4	18.45	36
							V:SOX2 vs. M+GCV:SOX2	8.4	2.25	6.15	0.4964	4	4	17.52	36
							V:SOX2 vs. M+GCV:SOX2/PML	8.4	2.4	6	0.4964	4	4	17.09	36
							V:SOX2 vs. V+GCV:Ctrl	8.4	2.125	6.275	0.4964	4	4	17.88	36
							V:SOX2 vs. V+GCV:SOX2	8.4	2.825	5.575	0.4964	4	4	15.88	36
							V:SOX2 vs. V+GCV:SOX2/PML	8.4	1.925	6.475	0.4964	4	4	18.45	36
							V:SOX2/PML vs. M+GCV:Ctrl	4.925	1.925	3	0.4964	4	4	8.547	36
							V:SOX2/PML vs. M+GCV:SOX2	4.925	2.25	2.675	0.4964	4	4	7.621	36
							V:SOX2/PML vs. M+GCV:SOX2/PML	4.925	2.4	2.525	0.4964	4	4	7.193	36
							V:SOX2/PML vs. V+GCV:Ctrl	4.925	2.125	2.8	0.4964	4	4	7.977	36
							V:SOX2/PML vs. V+GCV:SOX2	4.925	2.825	2.1	0.4964	4	4	5.983	36
							V:SOX2/PML vs. V+GCV:SOX2/PML	4.925	1.925	3	0.4964	4	4	8.547	36
							M+GCV:Ctrl vs. M+GCV:SOX2	1.925	2.25	-0.325	0.4964	4	4	0.9259	36
							M+GCV:Ctrl vs. M+GCV:SOX2/PML	1.925	2.4	-0.475	0.4964	4	4	1.353	36
							M+GCV:Ctrl vs. V+GCV:Ctrl	1.925	2.125	-0.2	0.4964	4	4	0.5698	36
							M+GCV:Ctrl vs. V+GCV:SOX2	1.925	2.825	-0.9	0.4964	4	4	2.564	36
							M+GCV:Ctrl vs. V+GCV:SOX2/PML	1.925	1.925	0	0.4964	4	4	0	36
							M+GCV:SOX2 vs. M+GCV:SOX2/PML	2.25	2.4	-0.15	0.4964	4	4	0.4273	36
							M+GCV:SOX2 vs. V+GCV:Ctrl	2.25	2.125	0.125	0.4964	4	4	0.3561	36
							M+GCV:SOX2 vs. V+GCV:SOX2	2.25	2.825	-0.575	0.4964	4	4	1.638	36
							M+GCV:SOX2 vs. V+GCV:SOX2/PML	2.25	1.925	0.325	0.4964	4	4	0.9259	36
							M+GCV:SOX2/PML vs. V+GCV:Ctrl	2.4	2.125	0.275	0.4964	4	4	0.7834	36
							M+GCV:SOX2/PML vs. V+GCV:SOX2	2.4	2.825	-0.425	0.4964	4	4	1.211	36
							M+GCV:SOX2/PML vs. V+GCV:SOX2/PML	2.4	1.925	0.475	0.4964	4	4	1.353	36
							V+GCV:Ctrl vs. V+GCV:SOX2	2.125	2.825	-0.7	0.4964	4	4	1.994	36
							V+GCV:Ctrl vs. V+GCV:SOX2/PML	2.125	1.925	0.2	0.4964	4	4	0.5698	36
							V+GCV:SOX2 vs. V+GCV:SOX2/PML	2.825	1.925	0.9	0.4964	4	4	2.564	36

## Sheet: E
Two-way ANOVA for Fig 6B	2 weeks #286-bar grapdh
	Ordinary						Number of families	1
Alpha	0.05						Number of comparisons per family	15
							Alpha	0.05
Source of Variation	% of total variation	P value	P value summary	Significant?
Interaction	8.207	0.0743	ns	No			Tukey's multiple comparisons test	Mean Diff.	95.00% CI of diff.	Significant?	Summary	Adjusted P Value
infection	55.68	<0.0001	****	Yes
transgene	11.61	0.0305	*	Yes			M:Ctrl vs. M:SOX2/PML(-Dox)	-2.411	-31.74 to 26.92	No	ns	0.9998
							M:Ctrl vs. M:SOX2/PML(+Dox)	0.5558	-28.77 to 29.89	No	ns	>0.9999
ANOVA table	SS	DF	MS	F (DFn, DFd)	P value		M:Ctrl vs. V:Ctrl	-22.92	-52.25 to 6.411	No	ns	0.1808
Interaction	1027	2	513.6	F (2, 18) = 3.015	P=0.0743		M:Ctrl vs. V:SOX2/PML(-Dox)	-54.85	-84.18 to -25.52	Yes	***	0.0002
infection	6969	1	6969	F (1, 18) = 40.91	P<0.0001		M:Ctrl vs. V:SOX2/PML(+Dox)	-26.33	-55.66 to 3.004	No	ns	0.0936
transgene	1453	2	726.6	F (2, 18) = 4.265	P=0.0305		M:SOX2/PML(-Dox) vs. M:SOX2/PML(+Dox)	2.967	-26.36 to 32.30	No	ns	0.9995
Residual	3066	18	170.4				M:SOX2/PML(-Dox) vs. V:Ctrl	-20.51	-49.84 to 8.823	No	ns	0.2756
							M:SOX2/PML(-Dox) vs. V:SOX2/PML(-Dox)	-52.44	-81.77 to -23.11	Yes	***	0.0003
Difference between row means							M:SOX2/PML(-Dox) vs. V:SOX2/PML(+Dox)	-23.92	-53.25 to 5.415	No	ns	0.1502
Mean of M	12.94						M:SOX2/PML(+Dox) vs. V:Ctrl	-23.47	-52.80 to 5.856	No	ns	0.1632
Mean of V	47.02						M:SOX2/PML(+Dox) vs. V:SOX2/PML(-Dox)	-55.41	-84.74 to -26.08	Yes	***	0.0001
Difference between means	-34.08						M:SOX2/PML(+Dox) vs. V:SOX2/PML(+Dox)	-26.88	-56.21 to 2.448	No	ns	0.0836
SE of difference	5.328						V:Ctrl vs. V:SOX2/PML(-Dox)	-31.94	-61.27 to -2.605	Yes	*	0.0283
95% CI of difference	-45.28 to -22.89						V:Ctrl vs. V:SOX2/PML(+Dox)	-3.408	-32.74 to 25.92	No	ns	0.9989
							V:SOX2/PML(-Dox) vs. V:SOX2/PML(+Dox)	28.53	-0.8027 to 57.86	No	ns	0.0593
Data summary
Number of columns (transgene)	3
Number of rows (infection)	2						Test details	Mean 1	Mean 2	Mean Diff.	SE of diff.	N1	N2	q	DF
Number of values	24
							M:Ctrl vs. M:SOX2/PML(-Dox)	12.32	14.73	-2.411	9.229	4	4	0.3695	18
							M:Ctrl vs. M:SOX2/PML(+Dox)	12.32	11.77	0.5558	9.229	4	4	0.08516	18
							M:Ctrl vs. V:Ctrl	12.32	35.24	-22.92	9.229	4	4	3.512	18
							M:Ctrl vs. V:SOX2/PML(-Dox)	12.32	67.18	-54.85	9.229	4	4	8.406	18
							M:Ctrl vs. V:SOX2/PML(+Dox)	12.32	38.65	-26.33	9.229	4	4	4.034	18
							M:SOX2/PML(-Dox) vs. M:SOX2/PML(+Dox)	14.73	11.77	2.967	9.229	4	4	0.4546	18
							M:SOX2/PML(-Dox) vs. V:Ctrl	14.73	35.24	-20.51	9.229	4	4	3.142	18
							M:SOX2/PML(-Dox) vs. V:SOX2/PML(-Dox)	14.73	67.18	-52.44	9.229	4	4	8.036	18
							M:SOX2/PML(-Dox) vs. V:SOX2/PML(+Dox)	14.73	38.65	-23.92	9.229	4	4	3.665	18
							M:SOX2/PML(+Dox) vs. V:Ctrl	11.77	35.24	-23.47	9.229	4	4	3.597	18
							M:SOX2/PML(+Dox) vs. V:SOX2/PML(-Dox)	11.77	67.18	-55.41	9.229	4	4	8.491	18
							M:SOX2/PML(+Dox) vs. V:SOX2/PML(+Dox)	11.77	38.65	-26.88	9.229	4	4	4.119	18
							V:Ctrl vs. V:SOX2/PML(-Dox)	35.24	67.18	-31.94	9.229	4	4	4.894	18
							V:Ctrl vs. V:SOX2/PML(+Dox)	35.24	38.65	-3.408	9.229	4	4	0.5221	18
							V:SOX2/PML(-Dox) vs. V:SOX2/PML(+Dox)	67.18	38.65	28.53	9.229	4	4	4.371	18
Table Analyzed	4 weeks #286-bar grapdh
Two-way ANOVA	Ordinary						Number of families	1
Alpha	0.05						Number of comparisons per family	15
							Alpha	0.05
Source of Variation	% of total variation	P value	P value summary	Significant?
Interaction	4.816	0.0807	ns	No			Tukey's multiple comparisons test	Mean Diff.	95.00% CI of diff.	Significant?	Summary	Adjusted P Value
infection	72.17	<0.0001	****	Yes
transgene	8.091	0.0203	*	Yes			M:Ctrl vs. M:SOX2/PML(-Dox)	-36.13	-313.9 to 241.6	No	ns	0.9982
							M:Ctrl vs. M:SOX2/PML(+Dox)	12.32	-265.4 to 290.1	No	ns	>0.9999
ANOVA table	SS	DF	MS	F (DFn, DFd)	P value		M:Ctrl vs. V:Ctrl	-341	-618.7 to -63.20	Yes	*	0.0114
Interaction	88754	2	44377	F (2, 18) = 2.905	P=0.0807		M:Ctrl vs. V:SOX2/PML(-Dox)	-669.6	-947.3 to -391.8	Yes	****	<0.0001
infection	1330198	1	1330198	F (1, 18) = 87.06	P<0.0001		M:Ctrl vs. V:SOX2/PML(+Dox)	-425.8	-703.6 to -148.0	Yes	**	0.0015
transgene	149117	2	74559	F (2, 18) = 4.880	P=0.0203		M:SOX2/PML(-Dox) vs. M:SOX2/PML(+Dox)	48.45	-229.3 to 326.2	No	ns	0.9928
Residual	275017	18	15279				M:SOX2/PML(-Dox) vs. V:Ctrl	-304.9	-582.6 to -27.08	Yes	*	0.0268
							M:SOX2/PML(-Dox) vs. V:SOX2/PML(-Dox)	-633.5	-911.2 to -355.7	Yes	****	<0.0001
Difference between row means							M:SOX2/PML(-Dox) vs. V:SOX2/PML(+Dox)	-389.7	-667.4 to -111.9	Yes	**	0.0035
Mean of M	321.8						M:SOX2/PML(+Dox) vs. V:Ctrl	-353.3	-631.1 to -75.53	Yes	**	0.0084
Mean of V	792.7						M:SOX2/PML(+Dox) vs. V:SOX2/PML(-Dox)	-681.9	-959.7 to -404.1	Yes	****	<0.0001
Difference between means	-470.9						M:SOX2/PML(+Dox) vs. V:SOX2/PML(+Dox)	-438.1	-715.9 to -160.4	Yes	**	0.0011
SE of difference	50.46						V:Ctrl vs. V:SOX2/PML(-Dox)	-328.6	-606.4 to -50.83	Yes	*	0.0153
95% CI of difference	-576.9 to -364.8						V:Ctrl vs. V:SOX2/PML(+Dox)	-84.83	-362.6 to 192.9	No	ns	0.9215
							V:SOX2/PML(-Dox) vs. V:SOX2/PML(+Dox)	243.8	-34.00 to 521.5	No	ns	0.1053
Data summary
Number of columns (transgene)	3
Number of rows (infection)	2						Test details	Mean 1	Mean 2	Mean Diff.	SE of diff.	N1	N2	q	DF
Number of values	24
							M:Ctrl vs. M:SOX2/PML(-Dox)	313.9	350	-36.13	87.4	4	4	0.5845	18
							M:Ctrl vs. M:SOX2/PML(+Dox)	313.9	301.6	12.32	87.4	4	4	0.1994	18
							M:Ctrl vs. V:Ctrl	313.9	654.9	-341	87.4	4	4	5.517	18
							M:Ctrl vs. V:SOX2/PML(-Dox)	313.9	983.5	-669.6	87.4	4	4	10.83	18
							M:Ctrl vs. V:SOX2/PML(+Dox)	313.9	739.7	-425.8	87.4	4	4	6.89	18
							M:SOX2/PML(-Dox) vs. M:SOX2/PML(+Dox)	350	301.6	48.45	87.4	4	4	0.7839	18
							M:SOX2/PML(-Dox) vs. V:Ctrl	350	654.9	-304.9	87.4	4	4	4.933	18
							M:SOX2/PML(-Dox) vs. V:SOX2/PML(-Dox)	350	983.5	-633.5	87.4	4	4	10.25	18
							M:SOX2/PML(-Dox) vs. V:SOX2/PML(+Dox)	350	739.7	-389.7	87.4	4	4	6.305	18
							M:SOX2/PML(+Dox) vs. V:Ctrl	301.6	654.9	-353.3	87.4	4	4	5.717	18
							M:SOX2/PML(+Dox) vs. V:SOX2/PML(-Dox)	301.6	983.5	-681.9	87.4	4	4	11.03	18
							M:SOX2/PML(+Dox) vs. V:SOX2/PML(+Dox)	301.6	739.7	-438.1	87.4	4	4	7.089	18
							V:Ctrl vs. V:SOX2/PML(-Dox)	654.9	983.5	-328.6	87.4	4	4	5.317	18
							V:Ctrl vs. V:SOX2/PML(+Dox)	654.9	739.7	-84.83	87.4	4	4	1.372	18
							V:SOX2/PML(-Dox) vs. V:SOX2/PML(+Dox)	983.5	739.7	243.8	87.4	4	4	3.944	18

## Sheet: F
Two-way ANOVA for Fig 6F	#286 Ki67						Compare cell means regardless of rows and columns
	Ordinary						Number of families	1
Alpha	0.05						Number of comparisons per family	15
							Alpha	0.05
Source of Variation	% of total variation	P value	P value summary	Significant?
Interaction	2.006	0.4381	ns	No			Tukey's multiple comparisons test	Mean Diff.	95.00% CI of diff.	Significant?	Summary	Adjusted P Value
infection	74.38	<0.0001	****	Yes
transgene	10.01	0.0365	*	Yes			M:Ctl vs. M:SOX2	-0.0146	-0.05970 to 0.03050	No	ns	0.8773
							M:Ctl vs. M:SOX2/PML	-0.00255	-0.04765 to 0.04255	No	ns	>0.9999
ANOVA table	SS (Type III)	DF	MS	F (DFn, DFd)	P value		M:Ctl vs. V:Ctl	-0.05288	-0.09798 to -0.007783	Yes	*	0.0188
Interaction	0.0004785	2	0.0002392	F (2, 12) = 0.8847	P=0.4381		M:Ctl vs. V:SOX2	-0.09161	-0.1367 to -0.04651	Yes	***	0.0002
infection	0.01774	1	0.01774	F (1, 12) = 65.60	P<0.0001		M:Ctl vs. V:SOX2/PML	-0.06102	-0.1061 to -0.01592	Yes	**	0.0068
transgene	0.002388	2	0.001194	F (2, 12) = 4.415	P=0.0365		M:SOX2 vs. M:SOX2/PML	0.01205	-0.03305 to 0.05715	No	ns	0.9399
Residual	0.003245	12	0.0002704				M:SOX2 vs. V:Ctl	-0.03828	-0.08338 to 0.006817	No	ns	0.1151
							M:SOX2 vs. V:SOX2	-0.07701	-0.1221 to -0.03191	Yes	**	0.001
Difference between row means							M:SOX2 vs. V:SOX2/PML	-0.04642	-0.09152 to -0.001317	Yes	*	0.0424
Predicted (LS) mean of M	0.03529						M:SOX2/PML vs. V:Ctl	-0.05033	-0.09543 to -0.005233	Yes	*	0.0259
Predicted (LS) mean of V	0.09808						M:SOX2/PML vs. V:SOX2	-0.08906	-0.1342 to -0.04396	Yes	***	0.0003
Difference between predicted means	-0.06279						M:SOX2/PML vs. V:SOX2/PML	-0.05847	-0.1036 to -0.01337	Yes	**	0.0093
SE of difference	0.007752						V:Ctl vs. V:SOX2	-0.03873	-0.08383 to 0.006375	No	ns	0.1092
95% CI of difference	-0.07968 to -0.04590						V:Ctl vs. V:SOX2/PML	-0.008133	-0.05323 to 0.03697	No	ns	0.9885
							V:SOX2 vs. V:SOX2/PML	0.03059	-0.01451 to 0.07569	No	ns	0.2736
Data summary
Number of columns (transgene)	3
Number of rows (infection)	2						Test details	Mean 1	Mean 2	Mean Diff.	SE of diff.	N1	N2	q	DF
Number of values	18
							M:Ctl vs. M:SOX2	0.02958	0.04418	-0.0146	0.01343	3	3	1.538	12
							M:Ctl vs. M:SOX2/PML	0.02958	0.03213	-0.00255	0.01343	3	3	0.2686	12
							M:Ctl vs. V:Ctl	0.02958	0.08246	-0.05288	0.01343	3	3	5.57	12
							M:Ctl vs. V:SOX2	0.02958	0.1212	-0.09161	0.01343	3	3	9.649	12
							M:Ctl vs. V:SOX2/PML	0.02958	0.09059	-0.06102	0.01343	3	3	6.427	12
							M:SOX2 vs. M:SOX2/PML	0.04418	0.03213	0.01205	0.01343	3	3	1.269	12
							M:SOX2 vs. V:Ctl	0.04418	0.08246	-0.03828	0.01343	3	3	4.032	12
							M:SOX2 vs. V:SOX2	0.04418	0.1212	-0.07701	0.01343	3	3	8.111	12
							M:SOX2 vs. V:SOX2/PML	0.04418	0.09059	-0.04642	0.01343	3	3	4.889	12
							M:SOX2/PML vs. V:Ctl	0.03213	0.08246	-0.05033	0.01343	3	3	5.301	12
							M:SOX2/PML vs. V:SOX2	0.03213	0.1212	-0.08906	0.01343	3	3	9.38	12
							M:SOX2/PML vs. V:SOX2/PML	0.03213	0.09059	-0.05847	0.01343	3	3	6.158	12
							V:Ctl vs. V:SOX2	0.08246	0.1212	-0.03873	0.01343	3	3	4.079	12
							V:Ctl vs. V:SOX2/PML	0.08246	0.09059	-0.008133	0.01343	3	3	0.8567	12
							V:SOX2 vs. V:SOX2/PML	0.1212	0.09059	0.03059	0.01343	3	3	3.222	12

## Sheet: G
Two-way ANOVA for Fig 6G	#286 PDGFD
	Ordinary						Number of families	1
Alpha	0.05						Number of comparisons per family	15
							Alpha	0.05
Source of Variation	% of total variation	P value	P value summary	Significant?
Interaction	18.47	0.0003	***	Yes			Tukey's multiple comparisons test	Mean Diff.	95.00% CI of diff.	Significant?	Summary	Adjusted P Value
infection	54.54	<0.0001	****	Yes
transgene	20.48	0.0002	***	Yes			M:Ctl vs. M:SOX2	-849.8	-16986 to 15286	No	ns	>0.9999
							M:Ctl vs. M:SOX2/PML	192	-15944 to 16328	No	ns	>0.9999
ANOVA table	SS (Type III)	DF	MS	F (DFn, DFd)	P value		M:Ctl vs. V:Ctl	-13372	-29508 to 2764	No	ns	0.1282
Interaction	1179632544	2	589816272	F (2, 12) = 17.04	P=0.0003		M:Ctl vs. V:SOX2	-51276	-67412 to -35140	Yes	****	<0.0001
infection	3482347649	1	3482347649	F (1, 12) = 100.6	P<0.0001		M:Ctl vs. V:SOX2/PML	-19464	-35600 to -3328	Yes	*	0.0155
transgene	1308001833	2	654000917	F (2, 12) = 18.89	P=0.0002		M:SOX2 vs. M:SOX2/PML	1042	-15094 to 17178	No	ns	>0.9999
Residual	415405436	12	34617120				M:SOX2 vs. V:Ctl	-12522	-28659 to 3614	No	ns	0.1689
							M:SOX2 vs. V:SOX2	-50426	-66562 to -34290	Yes	****	<0.0001
Difference between row means							M:SOX2 vs. V:SOX2/PML	-18615	-34751 to -2478	Yes	*	0.0209
Predicted (LS) mean of M	6661						M:SOX2/PML vs. V:Ctl	-13564	-29700 to 2572	No	ns	0.1203
Predicted (LS) mean of V	34479						M:SOX2/PML vs. V:SOX2	-51468	-67604 to -35332	Yes	****	<0.0001
Difference between predicted means	-27818						M:SOX2/PML vs. V:SOX2/PML	-19656	-35792 to -3520	Yes	*	0.0145
SE of difference	2774						V:Ctl vs. V:SOX2	-37904	-54040 to -21768	Yes	****	<0.0001
95% CI of difference	-33861 to -21775						V:Ctl vs. V:SOX2/PML	-6092	-22228 to 10044	No	ns	0.796
							V:SOX2 vs. V:SOX2/PML	31812	15676 to 47948	Yes	***	0.0003
Data summary
Number of columns (transgene)	3
Number of rows (infection)	2						Test details	Mean 1	Mean 2	Mean Diff.	SE of diff.	N1	N2	q	DF
Number of values	18
							M:Ctl vs. M:SOX2	6442	7292	-849.8	4804	3	3	0.2502	12
							M:Ctl vs. M:SOX2/PML	6442	6250	192	4804	3	3	0.05652	12
							M:Ctl vs. V:Ctl	6442	19814	-13372	4804	3	3	3.937	12
							M:Ctl vs. V:SOX2	6442	57718	-51276	4804	3	3	15.09	12
							M:Ctl vs. V:SOX2/PML	6442	25906	-19464	4804	3	3	5.73	12
							M:SOX2 vs. M:SOX2/PML	7292	6250	1042	4804	3	3	0.3067	12
							M:SOX2 vs. V:Ctl	7292	19814	-12522	4804	3	3	3.686	12
							M:SOX2 vs. V:SOX2	7292	57718	-50426	4804	3	3	14.84	12
							M:SOX2 vs. V:SOX2/PML	7292	25906	-18615	4804	3	3	5.48	12
							M:SOX2/PML vs. V:Ctl	6250	19814	-13564	4804	3	3	3.993	12
							M:SOX2/PML vs. V:SOX2	6250	57718	-51468	4804	3	3	15.15	12
							M:SOX2/PML vs. V:SOX2/PML	6250	25906	-19656	4804	3	3	5.787	12
							V:Ctl vs. V:SOX2	19814	57718	-37904	4804	3	3	11.16	12
							V:Ctl vs. V:SOX2/PML	19814	25906	-6092	4804	3	3	1.793	12
							V:SOX2 vs. V:SOX2/PML	57718	25906	31812	4804	3	3	9.365	12

## Sheet: H
Two-way ANOVA for S10B Fig	2 weeks U87-bar grapdh
	Ordinary						Number of families	1
Alpha	0.05						Number of comparisons per family	15
							Alpha	0.05
Source of Variation	% of total variation	P value	P value summary	Significant?
Interaction	11.22	0.0323	*	Yes			Tukey's multiple comparisons test	Mean Diff.	95.00% CI of diff.	Significant?	Summary	Adjusted P Value
infection	53.42	<0.0001	****	Yes
transgene	11.2	0.0325	*	Yes			M:Ctrl vs. M:SOX2/PML(-Dox)	-0.1225	-71.26 to 71.02	No	ns	>0.9999
							M:Ctrl vs. M:SOX2/PML(+Dox)	-0.605	-71.74 to 70.53	No	ns	>0.9999
ANOVA table	SS	DF	MS	F (DFn, DFd)	P value		M:Ctrl vs. V:Ctrl	-44.24	-115.4 to 26.90	No	ns	0.3922
Interaction	8374	2	4187	F (2, 18) = 4.178	P=0.0323		M:Ctrl vs. V:SOX2/PML(-Dox)	-132.7	-203.8 to -61.57	Yes	***	0.0002
infection	39878	1	39878	F (1, 18) = 39.79	P<0.0001		M:Ctrl vs. V:SOX2/PML(+Dox)	-68.36	-139.5 to 2.780	No	ns	0.0638
transgene	8359	2	4179	F (2, 18) = 4.170	P=0.0325		M:SOX2/PML(-Dox) vs. M:SOX2/PML(+Dox)	-0.4825	-71.62 to 70.66	No	ns	>0.9999
Residual	18039	18	1002				M:SOX2/PML(-Dox) vs. V:Ctrl	-44.12	-115.3 to 27.02	No	ns	0.3951
							M:SOX2/PML(-Dox) vs. V:SOX2/PML(-Dox)	-132.6	-203.7 to -61.44	Yes	***	0.0002
Difference between row means							M:SOX2/PML(-Dox) vs. V:SOX2/PML(+Dox)	-68.24	-139.4 to 2.902	No	ns	0.0644
Mean of M	47.19						M:SOX2/PML(+Dox) vs. V:Ctrl	-43.63	-114.8 to 27.51	No	ns	0.4065
Mean of V	128.7						M:SOX2/PML(+Dox) vs. V:SOX2/PML(-Dox)	-132.1	-203.2 to -60.96	Yes	***	0.0002
Difference between means	-81.53						M:SOX2/PML(+Dox) vs. V:SOX2/PML(+Dox)	-67.76	-138.9 to 3.385	No	ns	0.0672
SE of difference	12.92						V:Ctrl vs. V:SOX2/PML(-Dox)	-88.47	-159.6 to -17.33	Yes	*	0.0102
95% CI of difference	-108.7 to -54.37						V:Ctrl vs. V:SOX2/PML(+Dox)	-24.12	-95.26 to 47.02	No	ns	0.8839
							V:SOX2/PML(-Dox) vs. V:SOX2/PML(+Dox)	64.35	-6.795 to 135.5	No	ns	0.0898
Data summary
Number of columns (transgene)	3
Number of rows (infection)	2						Test details	Mean 1	Mean 2	Mean Diff.	SE of diff.	N1	N2	q	DF
Number of values	24
							M:Ctrl vs. M:SOX2/PML(-Dox)	46.95	47.07	-0.1225	22.38	4	4	0.007739	18
							M:Ctrl vs. M:SOX2/PML(+Dox)	46.95	47.55	-0.605	22.38	4	4	0.03822	18
							M:Ctrl vs. V:Ctrl	46.95	91.18	-44.24	22.38	4	4	2.795	18
							M:Ctrl vs. V:SOX2/PML(-Dox)	46.95	179.7	-132.7	22.38	4	4	8.384	18
							M:Ctrl vs. V:SOX2/PML(+Dox)	46.95	115.3	-68.36	22.38	4	4	4.319	18
							M:SOX2/PML(-Dox) vs. M:SOX2/PML(+Dox)	47.07	47.55	-0.4825	22.38	4	4	0.03048	18
							M:SOX2/PML(-Dox) vs. V:Ctrl	47.07	91.18	-44.12	22.38	4	4	2.787	18
							M:SOX2/PML(-Dox) vs. V:SOX2/PML(-Dox)	47.07	179.7	-132.6	22.38	4	4	8.376	18
							M:SOX2/PML(-Dox) vs. V:SOX2/PML(+Dox)	47.07	115.3	-68.24	22.38	4	4	4.311	18
							M:SOX2/PML(+Dox) vs. V:Ctrl	47.55	91.18	-43.63	22.38	4	4	2.757	18
							M:SOX2/PML(+Dox) vs. V:SOX2/PML(-Dox)	47.55	179.7	-132.1	22.38	4	4	8.346	18
							M:SOX2/PML(+Dox) vs. V:SOX2/PML(+Dox)	47.55	115.3	-67.76	22.38	4	4	4.281	18
							V:Ctrl vs. V:SOX2/PML(-Dox)	91.18	179.7	-88.47	22.38	4	4	5.589	18
							V:Ctrl vs. V:SOX2/PML(+Dox)	91.18	115.3	-24.12	22.38	4	4	1.524	18
							V:SOX2/PML(-Dox) vs. V:SOX2/PML(+Dox)	179.7	115.3	64.35	22.38	4	4	4.065	18
Table Analyzed	4 weeks U87-bar grapdh
Two-way ANOVA	Ordinary						Number of families	1
Alpha	0.05						Number of comparisons per family	15
							Alpha	0.05
Source of Variation	% of total variation	P value	P value summary	Significant?
Interaction	22.51	<0.0001	****	Yes			Tukey's multiple comparisons test	Mean Diff.	95.00% CI of diff.	Significant?	Summary	Adjusted P Value
Infection	50.21	<0.0001	****	Yes
Transgene	19.47	<0.0001	****	Yes			M:Ctrl vs. M:SOX2/PML(-Dox)	75.55	-765.6 to 916.7	No	ns	0.9997
							M:Ctrl vs. M:SOX2/PML(+Dox)	-15.4	-856.6 to 825.8	No	ns	>0.9999
ANOVA table	SS	DF	MS	F (DFn, DFd)	P value		M:Ctrl vs. V:Ctrl	-756.2	-1597 to 85.00	No	ns	0.0928
Interaction	7266291	2	3633146	F (2, 18) = 25.93	P<0.0001		M:Ctrl vs. V:SOX2/PML(-Dox)	-3119	-3960 to -2278	Yes	****	<0.0001
Infection	16207868	1	16207868	F (1, 18) = 115.7	P<0.0001		M:Ctrl vs. V:SOX2/PML(+Dox)	-995.4	-1837 to -154.3	Yes	*	0.0152
Transgene	6285071	2	3142535	F (2, 18) = 22.43	P<0.0001		M:SOX2/PML(-Dox) vs. M:SOX2/PML(+Dox)	-90.95	-932.1 to 750.2	No	ns	0.9993
Residual	2522071	18	140115				M:SOX2/PML(-Dox) vs. V:Ctrl	-831.7	-1673 to 9.449	No	ns	0.0536
							M:SOX2/PML(-Dox) vs. V:SOX2/PML(-Dox)	-3195	-4036 to -2353	Yes	****	<0.0001
Difference between row means							M:SOX2/PML(-Dox) vs. V:SOX2/PML(+Dox)	-1071	-1912 to -229.8	Yes	**	0.0084
Mean of M	409.3						M:SOX2/PML(+Dox) vs. V:Ctrl	-740.8	-1582 to 100.4	No	ns	0.1034
Mean of V	2053						M:SOX2/PML(+Dox) vs. V:SOX2/PML(-Dox)	-3104	-3945 to -2262	Yes	****	<0.0001
Difference between means	-1644						M:SOX2/PML(+Dox) vs. V:SOX2/PML(+Dox)	-980	-1821 to -138.9	Yes	*	0.0172
SE of difference	152.8						V:Ctrl vs. V:SOX2/PML(-Dox)	-2363	-3204 to -1522	Yes	****	<0.0001
95% CI of difference	-1965 to -1323						V:Ctrl vs. V:SOX2/PML(+Dox)	-239.3	-1080 to 601.9	No	ns	0.9405
							V:SOX2/PML(-Dox) vs. V:SOX2/PML(+Dox)	2124	1282 to 2965	Yes	****	<0.0001
Data summary
Number of columns (Transgene)	3
Number of rows (Infection)	2						Test details	Mean 1	Mean 2	Mean Diff.	SE of diff.	N1	N2	q	DF
Number of values	24
							M:Ctrl vs. M:SOX2/PML(-Dox)	429.3	353.8	75.55	264.7	4	4	0.4037	18
							M:Ctrl vs. M:SOX2/PML(+Dox)	429.3	444.7	-15.4	264.7	4	4	0.08228	18
							M:Ctrl vs. V:Ctrl	429.3	1185	-756.2	264.7	4	4	4.04	18
							M:Ctrl vs. V:SOX2/PML(-Dox)	429.3	3548	-3119	264.7	4	4	16.66	18
							M:Ctrl vs. V:SOX2/PML(+Dox)	429.3	1425	-995.4	264.7	4	4	5.319	18
							M:SOX2/PML(-Dox) vs. M:SOX2/PML(+Dox)	353.8	444.7	-90.95	264.7	4	4	0.4859	18
							M:SOX2/PML(-Dox) vs. V:Ctrl	353.8	1185	-831.7	264.7	4	4	4.444	18
							M:SOX2/PML(-Dox) vs. V:SOX2/PML(-Dox)	353.8	3548	-3195	264.7	4	4	17.07	18
							M:SOX2/PML(-Dox) vs. V:SOX2/PML(+Dox)	353.8	1425	-1071	264.7	4	4	5.722	18
							M:SOX2/PML(+Dox) vs. V:Ctrl	444.7	1185	-740.8	264.7	4	4	3.958	18
							M:SOX2/PML(+Dox) vs. V:SOX2/PML(-Dox)	444.7	3548	-3104	264.7	4	4	16.58	18
							M:SOX2/PML(+Dox) vs. V:SOX2/PML(+Dox)	444.7	1425	-980	264.7	4	4	5.236	18
							V:Ctrl vs. V:SOX2/PML(-Dox)	1185	3548	-2363	264.7	4	4	12.62	18
							V:Ctrl vs. V:SOX2/PML(+Dox)	1185	1425	-239.3	264.7	4	4	1.278	18
							V:SOX2/PML(-Dox) vs. V:SOX2/PML(+Dox)	3548	1425	2124	264.7	4	4	11.35	18

## Sheet: I
Two-way ANOVA for S10D Fig	U87 Ki67						Compare cell means regardless of rows and columns
	Ordinary						Number of families	1
Alpha	0.05						Number of comparisons per family	15
							Alpha	0.05
Source of Variation	% of total variation	P value	P value summary	Significant?
Interaction	10.39	0.0083	**	Yes			Tukey's multiple comparisons test	Mean Diff.	95.00% CI of diff.	Significant?	Summary	Adjusted P Value
infection	75.02	<0.0001	****	Yes
transgene	6.068	0.0396	*	Yes			M:Ctl vs. M:SOX2	0.002858	-0.03053 to 0.03624	No	ns	0.9997
							M:Ctl vs. M:SOX2/PML	-0.004025	-0.03741 to 0.02936	No	ns	0.9982
ANOVA table	SS (Type III)	DF	MS	F (DFn, DFd)	P value		M:Ctl vs. V:Ctl	-0.05113	-0.08452 to -0.01775	Yes	**	0.0026
Interaction	0.002171	2	0.001085	F (2, 12) = 7.325	P=0.0083		M:Ctl vs. V:SOX2	-0.0861	-0.1195 to -0.05272	Yes	****	<0.0001
infection	0.01567	1	0.01567	F (1, 12) = 105.7	P<0.0001		M:Ctl vs. V:SOX2/PML	-0.04094	-0.07432 to -0.007558	Yes	*	0.0139
transgene	0.001267	2	0.0006335	F (2, 12) = 4.276	P=0.0396		M:SOX2 vs. M:SOX2/PML	-0.006883	-0.04027 to 0.02650	No	ns	0.9794
Residual	0.001778	12	0.0001482				M:SOX2 vs. V:Ctl	-0.05399	-0.08737 to -0.02061	Yes	**	0.0016
							M:SOX2 vs. V:SOX2	-0.08896	-0.1223 to -0.05557	Yes	****	<0.0001
Difference between row means							M:SOX2 vs. V:SOX2/PML	-0.0438	-0.07718 to -0.01042	Yes	**	0.0086
Predicted (LS) mean of M	0.05104						M:SOX2/PML vs. V:Ctl	-0.04711	-0.08049 to -0.01373	Yes	**	0.0049
Predicted (LS) mean of V	0.11						M:SOX2/PML vs. V:SOX2	-0.08208	-0.1155 to -0.04869	Yes	****	<0.0001
Difference between predicted means	-0.059						M:SOX2/PML vs. V:SOX2/PML	-0.03692	-0.07030 to -0.003533	Yes	*	0.0275
SE of difference	0.005738						V:Ctl vs. V:SOX2	-0.03497	-0.06835 to -0.001583	Yes	*	0.0383
95% CI of difference	-0.07150 to -0.04650						V:Ctl vs. V:SOX2/PML	0.01019	-0.02319 to 0.04357	No	ns	0.9005
							V:SOX2 vs. V:SOX2/PML	0.04516	0.01178 to 0.07854	Yes	**	0.0068
Data summary
Number of columns (transgene)	3
Number of rows (infection)	2						Test details	Mean 1	Mean 2	Mean Diff.	SE of diff.	N1	N2	q	DF
Number of values	18
							M:Ctl vs. M:SOX2	0.05065	0.04779	0.002858	0.009939	3	3	0.4066	12
							M:Ctl vs. M:SOX2/PML	0.05065	0.05468	-0.004025	0.009939	3	3	0.5727	12
							M:Ctl vs. V:Ctl	0.05065	0.1018	-0.05113	0.009939	3	3	7.276	12
							M:Ctl vs. V:SOX2	0.05065	0.1368	-0.0861	0.009939	3	3	12.25	12
							M:Ctl vs. V:SOX2/PML	0.05065	0.09159	-0.04094	0.009939	3	3	5.826	12
							M:SOX2 vs. M:SOX2/PML	0.04779	0.05468	-0.006883	0.009939	3	3	0.9793	12
							M:SOX2 vs. V:Ctl	0.04779	0.1018	-0.05399	0.009939	3	3	7.683	12
							M:SOX2 vs. V:SOX2	0.04779	0.1368	-0.08896	0.009939	3	3	12.66	12
							M:SOX2 vs. V:SOX2/PML	0.04779	0.09159	-0.0438	0.009939	3	3	6.232	12
							M:SOX2/PML vs. V:Ctl	0.05468	0.1018	-0.04711	0.009939	3	3	6.703	12
							M:SOX2/PML vs. V:SOX2	0.05468	0.1368	-0.08208	0.009939	3	3	11.68	12
							M:SOX2/PML vs. V:SOX2/PML	0.05468	0.09159	-0.03692	0.009939	3	3	5.253	12
							V:Ctl vs. V:SOX2	0.1018	0.1368	-0.03497	0.009939	3	3	4.976	12
							V:Ctl vs. V:SOX2/PML	0.1018	0.09159	0.01019	0.009939	3	3	1.45	12
							V:SOX2 vs. V:SOX2/PML	0.1368	0.09159	0.04516	0.009939	3	3	6.426	12

## Sheet: J
Two-way ANOVA for S10E Fig	U87 PDGFD
	Ordinary						Number of families	1
Alpha	0.05						Number of comparisons per family	15
							Alpha	0.05
Source of Variation	% of total variation	P value	P value summary	Significant?
Interaction	10.78	0.0192	*	Yes			Tukey's multiple comparisons test	Mean Diff.	95.00% CI of diff.	Significant?	Summary	Adjusted P Value
infection	66.69	<0.0001	****	Yes
transgene	10.96	0.0183	*	Yes			M:Ctl vs. M:SOX2	4678	-265660 to 275016	No	ns	>0.9999
							M:Ctl vs. M:SOX2/PML	8786	-261552 to 279124	No	ns	>0.9999
ANOVA table	SS (Type III)	DF	MS	F (DFn, DFd)	P value		M:Ctl vs. V:Ctl	-316044	-586382 to -45706	Yes	*	0.0192
Interaction	108714163945	2	54357081973	F (2, 12) = 5.594	P=0.0192		M:Ctl vs. V:SOX2	-597413	-867751 to -327075	Yes	****	<0.0001
infection	672347289513	1	672347289513	F (1, 12) = 69.20	P<0.0001		M:Ctl vs. V:SOX2/PML	-232688	-503026 to 37650	No	ns	0.108
transgene	110543067353	2	55271533677	F (2, 12) = 5.688	P=0.0183		M:SOX2 vs. M:SOX2/PML	4108	-266230 to 274446	No	ns	>0.9999
Residual	116596971947	12	9716414329				M:SOX2 vs. V:Ctl	-320722	-591060 to -50384	Yes	*	0.0174
							M:SOX2 vs. V:SOX2	-602091	-872429 to -331753	Yes	****	<0.0001
Difference between row means							M:SOX2 vs. V:SOX2/PML	-237366	-507704 to 32972	No	ns	0.0983
Predicted (LS) mean of M	183184						M:SOX2/PML vs. V:Ctl	-324830	-595168 to -54492	Yes	*	0.016
Predicted (LS) mean of V	569721						M:SOX2/PML vs. V:SOX2	-606200	-876538 to -335862	Yes	****	<0.0001
Difference between predicted means	-386537						M:SOX2/PML vs. V:SOX2/PML	-241475	-511813 to 28863	No	ns	0.0905
SE of difference	46467						V:Ctl vs. V:SOX2	-281370	-551708 to -11032	Yes	*	0.0397
95% CI of difference	-487780 to -285293						V:Ctl vs. V:SOX2/PML	83355	-186983 to 353693	No	ns	0.8969
							V:SOX2 vs. V:SOX2/PML	364725	94387 to 635063	Yes	**	0.007
Data summary
Number of columns (transgene)	3
Number of rows (infection)	2						Test details	Mean 1	Mean 2	Mean Diff.	SE of diff.	N1	N2	q	DF
Number of values	18
							M:Ctl vs. M:SOX2	187672	182994	4678	80484	3	3	0.0822	12
							M:Ctl vs. M:SOX2/PML	187672	178886	8786	80484	3	3	0.1544	12
							M:Ctl vs. V:Ctl	187672	503716	-316044	80484	3	3	5.553	12
							M:Ctl vs. V:SOX2	187672	785086	-597413	80484	3	3	10.5	12
							M:Ctl vs. V:SOX2/PML	187672	420361	-232688	80484	3	3	4.089	12
							M:SOX2 vs. M:SOX2/PML	182994	178886	4108	80484	3	3	0.07219	12
							M:SOX2 vs. V:Ctl	182994	503716	-320722	80484	3	3	5.636	12
							M:SOX2 vs. V:SOX2	182994	785086	-602091	80484	3	3	10.58	12
							M:SOX2 vs. V:SOX2/PML	182994	420361	-237366	80484	3	3	4.171	12
							M:SOX2/PML vs. V:Ctl	178886	503716	-324830	80484	3	3	5.708	12
							M:SOX2/PML vs. V:SOX2	178886	785086	-606200	80484	3	3	10.65	12
							M:SOX2/PML vs. V:SOX2/PML	178886	420361	-241475	80484	3	3	4.243	12
							V:Ctl vs. V:SOX2	503716	785086	-281370	80484	3	3	4.944	12
							V:Ctl vs. V:SOX2/PML	503716	420361	83355	80484	3	3	1.465	12
							V:SOX2 vs. V:SOX2/PML	785086	420361	364725	80484	3	3	6.409	12

[truncated: 11 more sheets: K, L, M, N, O, P, Q, R, S, T, U]
